# Supplementary material for: (E)-2-[(2-Formyl­phen­oxy)meth­yl]-3-(4-methyl­phen­yl)prop-2-ene­nitrile
Source: Acta Crystallogr Sect E Struct Rep Online. 2011 Dec 7;68(Pt 1):o28. doi: 10.1107/S1600536811051415 (PMC3254392; doi:10.1107/S1600536811051415)
Supplement: Supplementary file 1 [file e-68-00o28-sup1.cif]

##############################################################################
#                                                                            #
# This CIF contains the data in a paper accepted for publication in          #
# Acta Crystallographica Section E. It conforms to the requirements of       #
# Notes for Authors for Acta Crystallographica Section E, and has been       #
# peer reviewed under the auspices of the IUCr Commission on Journals.       #
#                                                                            #
# Full details of the Crystallographic Information File format               #
# are given in the paper "The Crystallographic Information File (CIF):       #
# a New Standard Archive File for Crystallography" by S. R. Hall, F. H.      #
# Allen and I. D. Brown [Acta Cryst. (1991), A47, 655-685].                  #
#                                                                            #
# The current version of the core CIF dictionary is obtainable from          #
# ftp://ftp.iucr.org/pub/cif_core.dic.                                       #
#                                                                            #
# Software is freely available for graphical display of the structure(s)     #
# in this CIF. For information consult the CIF software page                 #
# http://www.iucr.org/resources/cif/software.                                #
#                                                                            #
# This file may be used for bona fide research purposes within the           #
# scientific community so long as proper attribution is given to the journal # 
# article from which it was obtained.                                        #
#                                                                            #
##############################################################################
data_global
_audit_creation_method     SHELXL-97
_journal_date_recd_electronic     2011-11-17
_journal_date_accepted     2011-11-29
_journal_name_full     'Acta Crystallographica, Section E'
_journal_year     2012
_journal_volume     68
_journal_issue      1
_journal_page_first     o28
_journal_page_last     o28
_journal_paper_category     QO
_journal_paper_doi     10.1107/S1600536811051415
_journal_coeditor_code     IM2342
_publ_contact_author_name     'S.Murugavel'
_publ_contact_author_address
;
Department of  Physics
Thanthai Periyar Government Institute of Technology
Vellore 632 002
India
;
_publ_contact_author_email     'smurugavel27@gmail.com'
_publ_contact_author_fax     '0416 091 2266652'
_publ_contact_author_phone     '091 9790084145'
_publ_section_title
;
(<i>E</i>)-2-[(2-Formylphenoxy)methyl]-3-(4-methylphenyl)prop-2-enenitrile
;
loop_
    _publ_author_name
    _publ_author_address
    'N. Manikandan'
;     Department of  Physics
      Bharathidasan Engineering College
      Nattrampalli
      Vellore 635 854
      India
;
    'S. Murugavel'
;    Department of  Physics
     Thanthai Periyar Government Institute of Technology
     Vellore 632 002
     India
;
    'D. Kannan'
;    Department of Organic Chemistry
     University of Madras
     Chennai 600 025
     India
;
    'M. Bakthadoss'
;     Department of Organic Chemistry
      University of Madras
      Chennai 600 025
      India
;
data_I
_audit_creation_method     SHELXL-97
_chemical_name_systematic
;
(<i>E</i>)-2-[(2-Formylphenoxy)methyl]-3-(4-methylphenyl)prop-2-enenitrile
;
_chemical_name_common     ?
_chemical_formula_moiety     'C18 H15 N O2'
_chemical_formula_sum     'C18 H15 N O2'
_chemical_formula_iupac     'C18 H15 N O2'
_chemical_formula_weight     277.31
_chemical_melting_point     ?
_symmetry_cell_setting     monoclinic
_symmetry_space_group_name_H-M     'P 21/c'
_symmetry_space_group_name_Hall     '-P 2ybc'
loop_
    _symmetry_equiv_pos_as_xyz
    'x, y, z'
    '-x, y+1/2, -z+1/2'
    '-x, -y, -z'
    'x, -y-1/2, z-1/2'
_cell_length_a     7.0792(4)
_cell_length_b     13.7006(7)
_cell_length_c     15.3587(9)
_cell_angle_alpha     90.00
_cell_angle_beta     96.782(2)
_cell_angle_gamma     90.00
_cell_volume     1479.21(14)
_cell_formula_units_Z     4
_cell_measurement_reflns_used     3403
_cell_measurement_theta_min     2.0
_cell_measurement_theta_max     27.5
_cell_measurement_temperature     293(2)
_exptl_crystal_description     'Block'
_exptl_crystal_colour     'Yellow'
_exptl_crystal_size_max     0.23
_exptl_crystal_size_mid     0.21
_exptl_crystal_size_min     0.15
_exptl_crystal_density_diffrn     1.245
_exptl_crystal_density_meas     ?
_exptl_crystal_density_method     'not measured'
_exptl_crystal_F_000     584
_exptl_absorpt_coefficient_mu     0.081
_exptl_absorpt_correction_type     multi-scan
_exptl_absorpt_process_details     '(SADABS; Sheldrick, 1996)'
_exptl_absorpt_correction_T_min     0.982
_exptl_absorpt_correction_T_max     0.988
_exptl_special_details     ?
_diffrn_ambient_temperature     293(2)
_diffrn_radiation_type     MoK\a
_diffrn_radiation_wavelength     0.71073
_diffrn_radiation_source     'fine-focus sealed tube'
_diffrn_radiation_monochromator     graphite
_diffrn_measurement_device_type     'Bruker APEXII CCD'
_diffrn_measurement_method     '\w scans'
_diffrn_detector_area_resol_mean     10.0
_diffrn_reflns_number     15027
_diffrn_reflns_av_R_equivalents     0.0216
_diffrn_reflns_av_sigmaI/netI     0.0216
_diffrn_reflns_theta_min     2.00
_diffrn_reflns_theta_max     27.55
_diffrn_reflns_theta_full     25.00
_diffrn_measured_fraction_theta_max     0.974
_diffrn_measured_fraction_theta_full     0.987
_diffrn_reflns_limit_h_min     -9
_diffrn_reflns_limit_h_max     9
_diffrn_reflns_limit_k_min     -17
_diffrn_reflns_limit_k_max     17
_diffrn_reflns_limit_l_min     -19
_diffrn_reflns_limit_l_max     19
_diffrn_standards_number     .
_diffrn_standards_interval_count     .
_diffrn_standards_interval_time     .
_diffrn_standards_decay_%     .
_refine_special_details
;
 Refinement of F^2^ against ALL reflections.  The weighted R-factor wR and
 goodness of fit S are based on F^2^, conventional R-factors R are based
 on F, with F set to zero for negative F^2^. The threshold expression of
 F^2^ > 2sigma(F^2^) is used only for calculating R-factors(gt) etc. and is
 not relevant to the choice of reflections for refinement.  R-factors based
 on F^2^ are statistically about twice as large as those based on F, and R-
 factors based on ALL data will be even larger.
;
_reflns_number_total     3321
_reflns_number_gt     1950
_reflns_threshold_expression     I>2\s(I)
_refine_ls_structure_factor_coef     Fsqd
_refine_ls_matrix_type     full
_refine_ls_R_factor_all     0.0804
_refine_ls_R_factor_gt     0.0414
_refine_ls_wR_factor_gt     0.1053
_refine_ls_wR_factor_ref     0.1326
_refine_ls_goodness_of_fit_ref     1.013
_refine_ls_restrained_S_all     1.013
_refine_ls_number_reflns     3321
_refine_ls_number_parameters     191
_refine_ls_number_restraints     0
_refine_ls_hydrogen_treatment     constr
_refine_ls_weighting_scheme     calc
_refine_ls_weighting_details
         'calc w=1/[\s^2^(Fo^2^)+(0.0553P)^2^+0.2089P] where P=(Fo^2^+2Fc^2^)/3'
_atom_sites_solution_hydrogens     geom
_atom_sites_solution_primary     direct
_atom_sites_solution_secondary     difmap
_refine_ls_shift/su_max     0.000
_refine_ls_shift/su_mean     0.000
_refine_diff_density_max     0.139
_refine_diff_density_min     -0.139
_refine_ls_extinction_method     none
_refine_ls_extinction_coef     ?
loop_
    _atom_type_symbol
    _atom_type_description
    _atom_type_scat_dispersion_real
    _atom_type_scat_dispersion_imag
    _atom_type_scat_source
    'C' 'C' 0.0033 0.0016
                         'International Tables Vol C Tables 4.2.6.8 and 6.1.1.4'
    'H' 'H' 0.0000 0.0000
                         'International Tables Vol C Tables 4.2.6.8 and 6.1.1.4'
    'N' 'N' 0.0061 0.0033
                         'International Tables Vol C Tables 4.2.6.8 and 6.1.1.4'
    'O' 'O' 0.0106 0.0060
                         'International Tables Vol C Tables 4.2.6.8 and 6.1.1.4'
_computing_data_collection     'APEX2 (Bruker, 2004)'
_computing_cell_refinement     'APEX2 and SAINT (Bruker, 2004)'
_computing_data_reduction     'SAINT and XPREP (Bruker, 2004)'
_computing_structure_solution     'SHELXS97 (Sheldrick, 2008)'
_computing_structure_refinement     'SHELXL97 (Sheldrick, 2008)'
_computing_molecular_graphics     'ORTEP-3 (Farrugia (1997)'
_computing_publication_material
                            'SHELXL97 (Sheldrick, 2008) and PLATON (Spek, 2009)'
loop_
    _atom_site_type_symbol
    _atom_site_label
    _atom_site_fract_x
    _atom_site_fract_y
    _atom_site_fract_z
    _atom_site_U_iso_or_equiv
    _atom_site_adp_type
    _atom_site_calc_flag
    _atom_site_refinement_flags
    _atom_site_occupancy
    _atom_site_symmetry_multiplicity
    _atom_site_disorder_assembly
    _atom_site_disorder_group
    N N1 0.6118(2) 0.26454(11) 0.25898(11) 0.0828(5) Uani d . 1 1 . .
    O O1 0.2658(2) 0.23139(12) -0.09622(11) 0.1133(5) Uani d . 1 1 . .
    O O2 0.25632(15) 0.38860(8) 0.11791(7) 0.0726(3) Uani d . 1 1 . .
    C C1 0.0835(2) 0.37959(11) 0.06904(11) 0.0621(4) Uani d . 1 1 . .
    C C2 -0.0823(2) 0.42103(13) 0.09048(12) 0.0750(5) Uani d . 1 1 . .
    H H2 -0.0825 0.4565 0.1421 0.090 Uiso calc R 1 1 . .
    C C3 -0.2478(2) 0.40934(15) 0.03456(14) 0.0856(6) Uani d . 1 1 . .
    H H3 -0.3599 0.4372 0.0489 0.103 Uiso calc R 1 1 . .
    C C4 -0.2505(3) 0.35721(16) -0.04214(14) 0.0879(6) Uani d . 1 1 . .
    H H4 -0.3631 0.3502 -0.0794 0.105 Uiso calc R 1 1 . .
    C C5 -0.0866(3) 0.31602(14) -0.06293(12) 0.0777(5) Uani d . 1 1 . .
    H H5 -0.0879 0.2812 -0.1150 0.093 Uiso calc R 1 1 . .
    C C6 0.0820(2) 0.32522(11) -0.00780(11) 0.0648(4) Uani d . 1 1 . .
    C C7 0.2538(3) 0.27629(15) -0.02978(14) 0.0846(5) Uani d . 1 1 . .
    H H7 0.3621 0.2802 0.0107 0.101 Uiso calc R 1 1 . .
    C C8 0.2646(2) 0.43560(13) 0.20139(11) 0.0716(5) Uani d . 1 1 . .
    H H8A 0.1879 0.4003 0.2392 0.086 Uiso calc R 1 1 . .
    H H8B 0.2167 0.5018 0.1945 0.086 Uiso calc R 1 1 . .
    C C9 0.4680(2) 0.43625(11) 0.24015(10) 0.0627(4) Uani d . 1 1 . .
    C C10 0.5640(2) 0.51893(12) 0.25968(10) 0.0691(5) Uani d . 1 1 . .
    H H10 0.4965 0.5755 0.2432 0.083 Uiso calc R 1 1 . .
    C C11 0.7555(2) 0.53562(11) 0.30210(10) 0.0645(4) Uani d . 1 1 . .
    C C12 0.8639(3) 0.46728(13) 0.35274(12) 0.0802(5) Uani d . 1 1 . .
    H H12 0.8151 0.4051 0.3595 0.096 Uiso calc R 1 1 . .
    C C13 1.0416(3) 0.49015(14) 0.39295(13) 0.0867(6) Uani d . 1 1 . .
    H H13 1.1104 0.4430 0.4268 0.104 Uiso calc R 1 1 . .
    C C14 1.1218(3) 0.58109(14) 0.38479(12) 0.0775(5) Uani d . 1 1 . .
    C C15 1.0151(3) 0.64806(14) 0.33374(14) 0.0858(6) Uani d . 1 1 . .
    H H15 1.0656 0.7097 0.3260 0.103 Uiso calc R 1 1 . .
    C C16 0.8365(3) 0.62670(12) 0.29389(13) 0.0799(5) Uani d . 1 1 . .
    H H16 0.7680 0.6744 0.2606 0.096 Uiso calc R 1 1 . .
    C C17 0.5526(2) 0.34163(12) 0.25245(11) 0.0626(4) Uani d . 1 1 . .
    C C18 1.3145(3) 0.60602(18) 0.43169(16) 0.1045(7) Uani d . 1 1 . .
    H H18A 1.3777 0.6508 0.3967 0.157 Uiso calc R 1 1 . .
    H H18B 1.3890 0.5476 0.4411 0.157 Uiso calc R 1 1 . .
    H H18C 1.2998 0.6356 0.4872 0.157 Uiso calc R 1 1 . .
loop_
    _atom_site_aniso_label
    _atom_site_aniso_U_11
    _atom_site_aniso_U_22
    _atom_site_aniso_U_33
    _atom_site_aniso_U_12
    _atom_site_aniso_U_13
    _atom_site_aniso_U_23
    N1 0.0778(10) 0.0609(9) 0.1058(12) -0.0005(7) -0.0062(8) -0.0046(8)
    O1 0.1137(12) 0.1266(12) 0.1033(12) -0.0130(9) 0.0288(9) -0.0442(10)
    O2 0.0653(7) 0.0851(8) 0.0650(7) 0.0095(5) -0.0017(5) -0.0154(6)
    C1 0.0592(9) 0.0628(9) 0.0630(10) -0.0010(7) 0.0026(8) 0.0060(8)
    C2 0.0696(11) 0.0788(11) 0.0761(12) 0.0068(8) 0.0068(9) 0.0040(9)
    C3 0.0615(11) 0.0977(14) 0.0965(15) 0.0056(9) 0.0051(10) 0.0173(12)
    C4 0.0681(12) 0.1052(15) 0.0864(14) -0.0147(10) -0.0076(10) 0.0145(12)
    C5 0.0758(12) 0.0859(12) 0.0700(12) -0.0228(9) 0.0022(9) 0.0022(9)
    C6 0.0651(10) 0.0634(9) 0.0656(10) -0.0123(7) 0.0067(8) 0.0028(8)
    C7 0.0784(12) 0.0901(13) 0.0856(14) -0.0107(10) 0.0112(10) -0.0195(11)
    C8 0.0733(10) 0.0748(11) 0.0655(11) 0.0118(8) 0.0038(8) -0.0101(8)
    C9 0.0720(10) 0.0596(9) 0.0554(9) 0.0067(7) 0.0026(7) -0.0061(7)
    C10 0.0839(11) 0.0567(9) 0.0656(10) 0.0108(8) 0.0037(9) -0.0036(8)
    C11 0.0798(11) 0.0495(8) 0.0640(10) 0.0044(7) 0.0078(8) -0.0086(7)
    C12 0.1049(14) 0.0552(9) 0.0741(11) -0.0040(9) -0.0157(10) -0.0031(8)
    C13 0.1041(14) 0.0701(11) 0.0791(13) 0.0091(10) -0.0170(11) -0.0103(9)
    C14 0.0785(11) 0.0775(12) 0.0773(12) 0.0015(9) 0.0130(9) -0.0236(10)
    C15 0.0853(13) 0.0634(11) 0.1111(16) -0.0060(9) 0.0212(12) -0.0088(11)
    C16 0.0834(12) 0.0572(10) 0.0991(14) 0.0075(8) 0.0105(10) 0.0000(9)
    C17 0.0622(9) 0.0593(10) 0.0650(10) -0.0037(7) 0.0013(7) -0.0061(8)
    C18 0.0862(14) 0.1194(17) 0.1068(17) -0.0062(12) 0.0066(12) -0.0322(14)
_geom_special_details
;
 All esds (except the esd in the dihedral angle between two l.s. planes)
 are estimated using the full covariance matrix.  The cell esds are taken
 into account individually in the estimation of esds in distances, angles
 and torsion angles; correlations between esds in cell parameters are only
 used when they are defined by crystal symmetry.  An approximate (isotropic)
 treatment of cell esds is used for estimating esds involving l.s. planes.
;
loop_
    _geom_bond_atom_site_label_1
    _geom_bond_atom_site_label_2
    _geom_bond_site_symmetry_2
    _geom_bond_distance
    _geom_bond_publ_flag
    N1 C17 . 1.1362(19) ?
    O1 C7 . 1.203(2) ?
    O2 C1 . 1.3634(17) ?
    O2 C8 . 1.4297(19) ?
    C1 C2 . 1.378(2) ?
    C1 C6 . 1.395(2) ?
    C2 C3 . 1.378(2) ?
    C2 H2 . 0.9300 ?
    C3 C4 . 1.376(3) ?
    C3 H3 . 0.9300 ?
    C4 C5 . 1.362(3) ?
    C4 H4 . 0.9300 ?
    C5 C6 . 1.385(2) ?
    C5 H5 . 0.9300 ?
    C6 C7 . 1.462(3) ?
    C7 H7 . 0.9300 ?
    C8 C9 . 1.492(2) ?
    C8 H8A . 0.9700 ?
    C8 H8B . 0.9700 ?
    C9 C10 . 1.337(2) ?
    C9 C17 . 1.431(2) ?
    C10 C11 . 1.451(2) ?
    C10 H10 . 0.9300 ?
    C11 C16 . 1.385(2) ?
    C11 C12 . 1.389(2) ?
    C12 C13 . 1.371(2) ?
    C12 H12 . 0.9300 ?
    C13 C14 . 1.381(3) ?
    C13 H13 . 0.9300 ?
    C14 C15 . 1.374(3) ?
    C14 C18 . 1.505(3) ?
    C15 C16 . 1.370(3) ?
    C15 H15 . 0.9300 ?
    C16 H16 . 0.9300 ?
    C18 H18A . 0.9600 ?
    C18 H18B . 0.9600 ?
    C18 H18C . 0.9600 ?
loop_
    _geom_angle_atom_site_label_1
    _geom_angle_atom_site_label_2
    _geom_angle_atom_site_label_3
    _geom_angle_site_symmetry_1
    _geom_angle_site_symmetry_3
    _geom_angle
    _geom_angle_publ_flag
    C1 O2 C8 . . 118.26(12) ?
    O2 C1 C2 . . 124.43(15) ?
    O2 C1 C6 . . 115.50(14) ?
    C2 C1 C6 . . 120.06(15) ?
    C3 C2 C1 . . 119.25(18) ?
    C3 C2 H2 . . 120.4 ?
    C1 C2 H2 . . 120.4 ?
    C4 C3 C2 . . 121.25(18) ?
    C4 C3 H3 . . 119.4 ?
    C2 C3 H3 . . 119.4 ?
    C5 C4 C3 . . 119.34(17) ?
    C5 C4 H4 . . 120.3 ?
    C3 C4 H4 . . 120.3 ?
    C4 C5 C6 . . 121.04(18) ?
    C4 C5 H5 . . 119.5 ?
    C6 C5 H5 . . 119.5 ?
    C5 C6 C1 . . 119.04(16) ?
    C5 C6 C7 . . 119.82(17) ?
    C1 C6 C7 . . 121.13(15) ?
    O1 C7 C6 . . 125.05(18) ?
    O1 C7 H7 . . 117.5 ?
    C6 C7 H7 . . 117.5 ?
    O2 C8 C9 . . 107.21(13) ?
    O2 C8 H8A . . 110.3 ?
    C9 C8 H8A . . 110.3 ?
    O2 C8 H8B . . 110.3 ?
    C9 C8 H8B . . 110.3 ?
    H8A C8 H8B . . 108.5 ?
    C10 C9 C17 . . 122.98(14) ?
    C10 C9 C8 . . 122.40(14) ?
    C17 C9 C8 . . 114.60(13) ?
    C9 C10 C11 . . 131.12(15) ?
    C9 C10 H10 . . 114.4 ?
    C11 C10 H10 . . 114.4 ?
    C16 C11 C12 . . 116.81(16) ?
    C16 C11 C10 . . 118.41(15) ?
    C12 C11 C10 . . 124.76(16) ?
    C13 C12 C11 . . 121.01(17) ?
    C13 C12 H12 . . 119.5 ?
    C11 C12 H12 . . 119.5 ?
    C12 C13 C14 . . 122.04(18) ?
    C12 C13 H13 . . 119.0 ?
    C14 C13 H13 . . 119.0 ?
    C15 C14 C13 . . 116.75(18) ?
    C15 C14 C18 . . 121.87(19) ?
    C13 C14 C18 . . 121.36(19) ?
    C16 C15 C14 . . 121.92(18) ?
    C16 C15 H15 . . 119.0 ?
    C14 C15 H15 . . 119.0 ?
    C15 C16 C11 . . 121.46(17) ?
    C15 C16 H16 . . 119.3 ?
    C11 C16 H16 . . 119.3 ?
    N1 C17 C9 . . 176.18(17) ?
    C14 C18 H18A . . 109.5 ?
    C14 C18 H18B . . 109.5 ?
    H18A C18 H18B . . 109.5 ?
    C14 C18 H18C . . 109.5 ?
    H18A C18 H18C . . 109.5 ?
    H18B C18 H18C . . 109.5 ?
loop_
    _geom_torsion_atom_site_label_1
    _geom_torsion_atom_site_label_2
    _geom_torsion_atom_site_label_3
    _geom_torsion_atom_site_label_4
    _geom_torsion_site_symmetry_1
    _geom_torsion_site_symmetry_2
    _geom_torsion_site_symmetry_3
    _geom_torsion_site_symmetry_4
    _geom_torsion
    _geom_torsion_publ_flag
    C8 O2 C1 C2 . . . . 6.6(2) ?
    C8 O2 C1 C6 . . . . -174.26(14) ?
    O2 C1 C2 C3 . . . . 178.05(15) ?
    C6 C1 C2 C3 . . . . -1.0(2) ?
    C1 C2 C3 C4 . . . . 0.0(3) ?
    C2 C3 C4 C5 . . . . 0.3(3) ?
    C3 C4 C5 C6 . . . . 0.5(3) ?
    C4 C5 C6 C1 . . . . -1.5(3) ?
    C4 C5 C6 C7 . . . . 177.08(18) ?
    O2 C1 C6 C5 . . . . -177.37(13) ?
    C2 C1 C6 C5 . . . . 1.8(2) ?
    O2 C1 C6 C7 . . . . 4.1(2) ?
    C2 C1 C6 C7 . . . . -176.79(16) ?
    C5 C6 C7 O1 . . . . 4.5(3) ?
    C1 C6 C7 O1 . . . . -176.95(19) ?
    C1 O2 C8 C9 . . . . -179.60(13) ?
    O2 C8 C9 C10 . . . . 118.94(17) ?
    O2 C8 C9 C17 . . . . -59.52(19) ?
    C17 C9 C10 C11 . . . . -6.1(3) ?
    C8 C9 C10 C11 . . . . 175.59(16) ?
    C9 C10 C11 C16 . . . . 163.39(19) ?
    C9 C10 C11 C12 . . . . -18.2(3) ?
    C16 C11 C12 C13 . . . . 0.6(3) ?
    C10 C11 C12 C13 . . . . -177.83(17) ?
    C11 C12 C13 C14 . . . . -0.5(3) ?
    C12 C13 C14 C15 . . . . -0.4(3) ?
    C12 C13 C14 C18 . . . . 178.02(19) ?
    C13 C14 C15 C16 . . . . 1.1(3) ?
    C18 C14 C15 C16 . . . . -177.31(19) ?
    C14 C15 C16 C11 . . . . -1.0(3) ?
    C12 C11 C16 C15 . . . . 0.1(3) ?
    C10 C11 C16 C15 . . . . 178.63(17) ?
    C10 C9 C17 N1 . . . . -160(3) ?
    C8 C9 C17 N1 . . . . 19(3) ?
_iucr_refine_instructions_details
;
TITL MURUGAVELSM1 in P2(1)/c
CELL  0.71073   7.0792  13.7006  15.3587   90.000   96.782   90.000
ZERR     4.00   0.0004   0.0007   0.0009    0.000    0.002    0.000
LATT   1
SYMM  - X, 1/2 + Y, 1/2 - Z
SFAC  C    H    N    O
UNIT  72   60   4    8
MERG   2
FMAP   2
PLAN   20
BOND
BOND $H
CONF
ACTA 50
L.S.   14
WGHT    0.055300    0.208900
FVAR       0.55691
MOLE    1
N1    3    0.611765    0.264541    0.258982    11.00000    0.07779    0.06093 =
         0.10575   -0.00458   -0.00617   -0.00048
O1    4    0.265829    0.231387   -0.096218    11.00000    0.11372    0.12662 =
         0.10332   -0.04416    0.02879   -0.01304
O2    4    0.256322    0.388600    0.117909    11.00000    0.06532    0.08513 =
         0.06504   -0.01543   -0.00173    0.00946
C1    1    0.083475    0.379587    0.069041    11.00000    0.05924    0.06285 =
         0.06302    0.00601    0.00262   -0.00104
C2    1   -0.082343    0.421028    0.090481    11.00000    0.06961    0.07885 =
         0.07612    0.00403    0.00685    0.00677
AFIX  43
H2    2   -0.082504    0.456476    0.142112    11.00000   -1.20000
AFIX   0
C3    1   -0.247838    0.409343    0.034563    11.00000    0.06154    0.09770 =
         0.09647    0.01727    0.00513    0.00558
AFIX  43
H3    2   -0.359863    0.437224    0.048934    11.00000   -1.20000
AFIX   0
C4    1   -0.250513    0.357206   -0.042139    11.00000    0.06815    0.10522 =
         0.08636    0.01453   -0.00758   -0.01469
AFIX  43
H4    2   -0.363139    0.350164   -0.079411    11.00000   -1.20000
AFIX   0
C5    1   -0.086604    0.316019   -0.062931    11.00000    0.07576    0.08586 =
         0.06997    0.00222    0.00223   -0.02283
AFIX  43
H5    2   -0.087891    0.281165   -0.114958    11.00000   -1.20000
AFIX   0
C6    1    0.082046    0.325218   -0.007804    11.00000    0.06511    0.06337 =
         0.06562    0.00279    0.00673   -0.01233
C7    1    0.253793    0.276294   -0.029782    11.00000    0.07842    0.09007 =
         0.08555   -0.01947    0.01119   -0.01072
AFIX  43
H7    2    0.362081    0.280195    0.010723    11.00000   -1.20000
AFIX   0
C8    1    0.264597    0.435596    0.201389    11.00000    0.07328    0.07484 =
         0.06553   -0.01009    0.00376    0.01176
AFIX  23
H8A   2    0.187852    0.400338    0.239231    11.00000   -1.20000
H8B   2    0.216690    0.501818    0.194492    11.00000   -1.20000
AFIX   0
C9    1    0.468048    0.436252    0.240146    11.00000    0.07201    0.05955 =
         0.05544   -0.00606    0.00260    0.00667
C10   1    0.564045    0.518928    0.259680    11.00000    0.08389    0.05667 =
         0.06560   -0.00357    0.00366    0.01076
AFIX  43
H10   2    0.496465    0.575505    0.243247    11.00000   -1.20000
AFIX   0
C11   1    0.755485    0.535623    0.302097    11.00000    0.07978    0.04949 =
         0.06397   -0.00860    0.00785    0.00441
C12   1    0.863887    0.467285    0.352741    11.00000    0.10491    0.05521 =
         0.07407   -0.00315   -0.01567   -0.00397
AFIX  43
H12   2    0.815130    0.405066    0.359475    11.00000   -1.20000
AFIX   0
C13   1    1.041644    0.490149    0.392948    11.00000    0.10407    0.07012 =
         0.07914   -0.01033   -0.01697    0.00914
AFIX  43
H13   2    1.110367    0.442953    0.426766    11.00000   -1.20000
AFIX   0
C14   1    1.121822    0.581094    0.384788    11.00000    0.07851    0.07751 =
         0.07734   -0.02355    0.01304    0.00152
C15   1    1.015074    0.648065    0.333736    11.00000    0.08528    0.06336 =
         0.11113   -0.00876    0.02122   -0.00597
AFIX  43
H15   2    1.065564    0.709698    0.326009    11.00000   -1.20000
AFIX  0
C16   1    0.836452    0.626702    0.293886    11.00000    0.08337    0.05724 =
         0.09908    0.00004    0.01047    0.00746
AFIX  43
H16   2    0.768030    0.674406    0.260582    11.00000   -1.20000
AFIX   0
C17   1    0.552626    0.341628    0.252453    11.00000    0.06221    0.05925 =
         0.06496   -0.00608    0.00129   -0.00372
C18   1    1.314525    0.606019    0.431690    11.00000    0.08620    0.11941 =
         0.10676   -0.03221    0.00664   -0.00621
AFIX 137
H18A  2    1.377740    0.650786    0.396724    11.00000   -1.50000
H18B  2    1.388958    0.547582    0.441114    11.00000   -1.50000
H18C  2    1.299813    0.635593    0.487153    11.00000   -1.50000
HKLF    4
REM  MURUGAVELSM1 in P2(1)/c
REM R1 =  0.0414 for   1950 Fo > 4sig(Fo)  and  0.0804 for all   3321 data
REM    191 parameters refined using      0 restraints
END
WGHT      0.0538      0.2156
REM Highest difference peak  0.139,  deepest hole -0.139,  1-sigma level  0.028
Q1    1   1.4401  0.5702  0.4009  11.00000  0.05    0.14
Q2    1   1.3240  0.5607  0.5095  11.00000  0.05    0.13
Q3    1   0.7253  0.4144  0.4014  11.00000  0.05    0.13
Q4    1   0.3009  0.3030 -0.1015  11.00000  0.05    0.11
Q5    1   1.3102  0.6977  0.4499  11.00000  0.05    0.11
Q6    1  -0.2225  0.4143 -0.0136  11.00000  0.05    0.09
Q7    1   1.1622  0.4381  0.3911  11.00000  0.05    0.09
Q8    1   0.8135  0.5005  0.3112  11.00000  0.05    0.08
Q9    1   0.5435  0.2919  0.2951  11.00000  0.05    0.08
Q10   1   0.5113  0.4666  0.2084  11.00000  0.05    0.08
Q11   1   0.4027  0.3469  0.0977  11.00000  0.05    0.08
Q12   1   0.4985  0.4004  0.2330  11.00000  0.05    0.08
Q13   1   0.2738  0.5149  0.1684  11.00000  0.05    0.08
Q14   1   0.1343  0.4764  0.2183  11.00000  0.05    0.07
Q15   1   0.3848  0.2212  0.0394  11.00000  0.05    0.07
Q16   1   0.8106  0.6648  0.2105  11.00000  0.05    0.07
Q17   1  -0.3777  0.4549  0.0775  11.00000  0.05    0.07
Q18   1   0.7126  0.5871  0.4370  11.00000  0.05    0.07
Q19   1   0.3162  0.2392  0.0375  11.00000  0.05    0.07
Q20   1   1.3036  0.5029  0.5478  11.00000  0.05    0.07
;
