# Supplementary material for: (E)-2-[(2-Formyl­phen­oxy)meth­yl]-3-(4-methyl­phen­yl)prop-2-ene­nitrile
Source: Acta Crystallogr Sect E Struct Rep Online. 2011 Dec 7;68(Pt 1):o28. doi: 10.1107/S1600536811051415 (PMC3254392; doi:10.1107/S1600536811051415)
Supplement: Supplementary file 2 [file e-68-00o28-Isup2.hkl]

#
# h,k,l, Fc-squared, Fo-squared, sigma(Fo-squared) and status flag
#
data_I
_shelx_title ' MURUGAVELSM1 in P2(1)/c'
_shelx_refln_list_code          4
_shelx_F_calc_maximum      186.30
_exptl_crystal_F_000       584.00
_reflns_d_resolution_high  0.7682
 
loop_
 _symmetry_equiv_pos_as_xyz
 'x, y, z'
 '-x, y+1/2, -z+1/2'
 '-x, -y, -z'
 'x, -y-1/2, z-1/2'
 
_cell_length_a     7.0792
_cell_length_b    13.7006
_cell_length_c    15.3587
_cell_angle_alpha  90.000
_cell_angle_beta   96.782
_cell_angle_gamma  90.000
 
_shelx_F_squared_multiplier     1.000
 
loop_
 _refln_index_h
 _refln_index_k
 _refln_index_l
 _refln_F_squared_calc
 _refln_F_squared_meas
 _refln_F_squared_sigma
 _refln_observed_status
   1   0   0     3752.69     3336.08    103.76 o
   2   0   0     2128.71     2000.02     29.18 o
   3   0   0        5.14        4.14      0.76 o
   4   0   0      702.18      696.17     11.70 o
   5   0   0      307.87      319.56      9.19 o
   6   0   0      755.62      744.39     18.67 o
   7   0   0        0.82        1.35      1.93 o
   8   0   0       13.69       18.80      3.32 o
   9   0   0        0.10       -2.68      2.68 o
   1   1   0      377.51      361.04      2.84 o
   2   1   0      559.58      587.85      5.42 o
   3   1   0     2240.26     2277.79     24.07 o
   4   1   0        5.88        4.54      1.07 o
   5   1   0       70.61       63.20      2.17 o
   6   1   0        5.52       15.32      2.03 o
   7   1   0        1.72        4.15      2.10 o
   8   1   0        0.06        1.35      1.58 o
   9   1   0        0.01        1.13      2.07 o
   0   2   0     1462.30     1408.13     10.64 o
   1   2   0      180.08      178.76      1.33 o
   2   2   0      179.37      177.20      1.31 o
   3   2   0      520.00      531.20      4.38 o
   4   2   0       30.18       33.01      0.72 o
   5   2   0       19.87       18.65      0.92 o
   6   2   0        5.04        4.47      0.73 o
   7   2   0        3.92        3.26      1.53 o
   8   2   0        0.00        0.97      0.74 o
   9   2   0        0.29        0.64      3.19 o
   1   3   0      512.94      507.47      3.21 o
   2   3   0      311.13      292.95      2.51 o
   3   3   0      199.67      182.67      1.60 o
   4   3   0      216.39      226.33      2.31 o
   5   3   0       19.12       19.40      1.07 o
   6   3   0       14.47       15.43      0.98 o
   7   3   0        1.31        0.43      0.85 o
   8   3   0        0.48        0.15      0.84 o
   0   4   0     1243.37     1140.44      8.71 o
   1   4   0     1136.14     1117.04      6.50 o
   2   4   0      114.80      113.74      1.23 o
   3   4   0       46.13       52.63      0.77 o
   4   4   0       32.46       30.24      0.79 o
   5   4   0       86.09       75.81      1.29 o
   6   4   0        3.14        1.34      0.55 o
   7   4   0        0.28       -0.37      0.64 o
   8   4   0        0.01        0.19      0.89 o
   1   5   0      357.04      303.40      2.25 o
   2   5   0     1387.06     1364.55      8.55 o
   3   5   0     1016.60     1053.86      8.34 o
   4   5   0       37.93       40.19      0.97 o
   5   5   0      410.39      394.91      4.13 o
   6   5   0       34.69       36.31      1.42 o
   7   5   0        4.31        5.08      0.73 o
   8   5   0        0.12       -0.02      1.02 o
   0   6   0      481.23      494.67      5.31 o
   1   6   0      381.67      405.63      2.95 o
   2   6   0     1647.28     1620.93     10.14 o
   3   6   0        1.90        0.66      0.27 o
   4   6   0        6.96        7.04      0.57 o
   5   6   0       31.09       29.97      0.98 o
   6   6   0        7.55       11.11      1.01 o
   7   6   0        0.04       -0.84      0.84 o
   8   6   0       11.53       14.82      1.41 o
   1   7   0        8.07        5.54      0.51 o
   2   7   0      358.57      370.89      2.72 o
   3   7   0       15.54       14.27      0.51 o
   4   7   0        2.79        0.82      0.53 o
   5   7   0        0.58       -0.71      0.71 o
   6   7   0        4.65        6.39      0.98 o
   7   7   0        0.19       -0.27      0.80 o
   8   7   0        0.01        0.27      0.92 o
   0   8   0      195.36      172.92      2.57 o
   1   8   0        2.39       -0.03      0.41 o
   2   8   0      133.85      122.70      1.42 o
   3   8   0       61.85       56.20      0.99 o
   4   8   0        9.87       10.55      0.73 o
   5   8   0       55.27       53.54      2.25 o
   6   8   0        1.69        0.63      0.84 o
   7   8   0        4.31        3.62      0.98 o
   8   8   0        0.12       -0.90      1.09 o
   1   9   0       99.72      112.80      1.58 o
   2   9   0      147.28      149.31      1.73 o
   3   9   0        0.84        0.94      0.39 o
   4   9   0       14.18       13.37      0.79 o
   5   9   0        6.64        4.75      0.91 o
   6   9   0        0.03       -0.22      0.86 o
   7   9   0        1.63        0.11      0.97 o
   0  10   0       51.01       41.12      1.39 o
   1  10   0       67.55       63.16      1.34 o
   2  10   0       12.91       13.55      0.63 o
   3  10   0        2.32        1.71      0.47 o
   4  10   0        7.34        5.13      0.94 o
   5  10   0       13.04       16.20      1.20 o
   6  10   0        2.01        2.52      0.98 o
   7  10   0        1.99        1.82      1.21 o
   1  11   0       98.21       94.31      1.74 o
   2  11   0        0.08       -0.62      0.62 o
   3  11   0       25.03       25.12      1.07 o
   4  11   0        8.36        7.54      1.04 o
   5  11   0       14.27       16.20      1.31 o
   6  11   0        0.61       -0.92      1.00 o
   7  11   0        2.46        0.60      1.49 o
   0  12   0        4.67        1.32      0.98 o
   1  12   0        3.42       -0.24      0.83 o
   2  12   0       88.82       85.80      1.76 o
   3  12   0        3.82        4.33      0.94 o
   4  12   0        1.92        0.74      0.90 o
   5  12   0        0.34        1.42      1.01 o
   6  12   0        1.67        1.27      1.14 o
   1  13   0       19.95       21.05      1.22 o
   2  13   0        2.40        0.32      0.77 o
   3  13   0        0.58       -0.84      0.84 o
   4  13   0        5.26        5.87      1.13 o
   5  13   0        4.98        5.01      1.38 o
   6  13   0        2.89        0.96      2.74 o
   0  14   0        1.46        1.43      1.30 o
   1  14   0        1.22        0.61      0.86 o
   2  14   0       20.07       15.93      1.33 o
   3  14   0        0.25       -0.02      1.18 o
   4  14   0        8.45        8.47      1.54 o
   5  14   0        0.91        1.14      1.68 o
   1  15   0       15.87       13.04      1.22 o
   2  15   0       18.66       19.56      2.04 o
   3  15   0        0.07        0.70      1.33 o
   4  15   0        0.39        0.94      1.41 o
   0  16   0        0.46        1.43      1.57 o
   1  16   0        1.09        1.94      1.43 o
   2  16   0        2.22       -0.76      1.44 o
   3  16   0        0.38       -1.80      1.80 o
   4  16   0        1.26       -0.08      3.21 o
   1  17   0        0.06        0.22      1.72 o
   2  17   0        0.79       -1.44      1.44 o
  -9   1   1        0.14       -0.83      1.91 o
  -8   1   1        1.53        5.28      2.48 o
  -7   1   1       28.67       32.69      3.48 o
  -6   1   1      255.98      251.51      7.50 o
  -5   1   1        1.50        0.42      1.09 o
  -4   1   1     1050.74     1024.29     16.52 o
  -3   1   1      213.55      200.23      2.51 o
  -2   1   1      587.54      579.23      4.98 o
  -1   1   1       53.21       43.59      0.46 o
   0   1   1      555.06      328.41     35.84 o
   1   1   1        0.11       -0.10      0.10 o
   2   1   1      353.53      329.63      3.22 o
   3   1   1      150.03      138.91      1.71 o
   4   1   1       39.70       40.76      0.94 o
   5   1   1      144.76      136.55      2.38 o
   6   1   1      199.47      199.87      5.16 o
   7   1   1       16.34       17.57      1.98 o
   8   1   1        1.24        0.53      1.57 o
   9   1   1        2.28        1.16      3.10 o
  -9   2   1        1.06        3.35      3.16 o
  -8   2   1        0.05       -1.30      2.42 o
  -7   2   1        5.16        4.85      1.39 o
  -6   2   1       36.81       33.71      1.52 o
  -5   2   1       19.27       22.12      0.96 o
  -4   2   1        0.41       -0.39      0.39 o
  -3   2   1      319.06      360.25      3.59 o
  -2   2   1        3.42        2.44      0.15 o
  -1   2   1     3165.70     2980.33     41.92 o
   0   2   1      329.33      322.70      2.17 o
   1   2   1      578.44      539.34      3.26 o
   2   2   1        1.48        2.16      0.14 o
   3   2   1       19.06       21.15      0.96 o
   4   2   1      394.44      430.11      4.31 o
   5   2   1       68.45       69.99      1.29 o
   6   2   1      127.88      126.35      2.43 o
   7   2   1        0.15        0.09      0.69 o
   8   2   1        0.37        0.38      0.80 o
  -9   3   1        0.01       -2.29      3.10 o
  -8   3   1        0.50        1.76      1.75 o
  -7   3   1       65.03       63.29      1.68 o
  -6   3   1      140.89      133.30      2.82 o
  -5   3   1       18.64       16.34      0.70 o
  -4   3   1       87.31       79.93      1.10 o
  -3   3   1      165.51      159.68      1.45 o
  -2   3   1       64.30       69.11      0.79 o
  -1   3   1     4273.67     4193.90     27.92 o
   0   3   1     6094.66     5957.23     34.84 o
   1   3   1      561.46      540.01      3.04 o
   2   3   1       81.10       86.16      0.85 o
   3   3   1        0.40       -0.40      0.40 o
   4   3   1       74.16       77.56      1.08 o
   5   3   1      126.03      116.76      1.90 o
   6   3   1      168.21      165.18      1.76 o
   7   3   1        0.03        0.45      0.98 o
   8   3   1        1.48        1.94      1.04 o
  -8   4   1        0.02        0.04      0.79 o
  -7   4   1        3.81        2.82      1.14 o
  -6   4   1       21.68       21.81      0.81 o
  -5   4   1        0.00       -0.39      0.39 o
  -4   4   1      101.01      102.04      1.26 o
  -3   4   1       23.51       27.12      0.59 o
  -2   4   1       16.06       21.62      0.70 o
  -1   4   1      642.65      612.48      4.23 o
   0   4   1      975.07      944.73      5.35 o
   1   4   1     1773.94     1784.69      9.77 o
   2   4   1        0.09       -0.15      0.15 o
   3   4   1       11.78       11.26      0.39 o
   4   4   1       43.88       39.54      0.82 o
   5   4   1      148.79      144.64      2.23 o
   6   4   1       22.71       23.69      0.84 o
   7   4   1        0.57        0.50      0.58 o
   8   4   1        4.22        7.46      1.07 o
  -8   5   1        1.98        0.54      0.95 o
  -7   5   1        4.55        4.15      0.93 o
  -6   5   1      108.11      107.92      2.17 o
  -5   5   1       60.73       59.39      1.71 o
  -4   5   1       63.36       57.48      1.06 o
  -3   5   1       10.16        8.82      0.68 o
  -2   5   1      888.39      955.79      6.77 o
  -1   5   1      912.75      942.18      6.34 o
   0   5   1      348.37      346.19      2.24 o
   1   5   1      570.43      578.25      3.89 o
   2   5   1       87.26       92.92      1.00 o
   3   5   1       17.78       14.70      0.62 o
   4   5   1      451.77      470.56      4.45 o
   5   5   1       22.37       21.05      0.86 o
   6   5   1        0.45       -0.88      0.88 o
   7   5   1        6.61        5.54      0.82 o
   8   5   1        2.97        5.47      0.92 o
  -8   6   1        0.28        0.72      1.63 o
  -7   6   1        8.77        8.42      0.95 o
  -6   6   1       86.79       81.85      2.32 o
  -5   6   1       26.28       25.95      0.98 o
  -4   6   1       24.47       22.23      1.13 o
  -3   6   1       37.01       35.51      0.71 o
  -2   6   1       47.72       62.57      0.97 o
  -1   6   1      166.77      162.40      1.49 o
   0   6   1      248.32      264.51      2.15 o
   1   6   1        1.20        0.04      0.28 o
   2   6   1       15.10       19.34      0.87 o
   3   6   1       25.67       31.79      0.59 o
   4   6   1      285.61      284.86      2.84 o
   5   6   1       16.13       16.04      0.82 o
   6   6   1       35.05       32.45      1.74 o
   7   6   1        0.61       -0.16      0.96 o
   8   6   1        1.73        2.76      0.98 o
  -8   7   1        0.34        1.05      0.94 o
  -7   7   1        5.55        4.59      0.94 o
  -6   7   1       72.86       73.17      1.96 o
  -5   7   1       20.80       19.80      1.45 o
  -4   7   1       42.67       42.74      1.06 o
  -3   7   1       36.21       41.34      0.79 o
  -2   7   1       28.40       31.40      0.71 o
  -1   7   1      281.46      318.06      2.62 o
   0   7   1       89.52       68.60      0.96 o
   1   7   1        5.36        7.97      0.69 o
   2   7   1      100.04      112.81      1.23 o
   3   7   1       14.69       12.27      0.48 o
   4   7   1      234.55      227.47      2.39 o
   5   7   1        0.02       -0.72      0.72 o
   6   7   1       71.80       67.07      1.94 o
   7   7   1        7.94        9.13      1.06 o
   8   7   1        0.02        1.64      1.49 o
  -8   8   1        2.02        1.48      1.13 o
  -7   8   1        0.42        0.21      0.93 o
  -6   8   1        9.44        8.48      1.06 o
  -5   8   1       17.31       17.70      1.33 o
  -4   8   1       68.12       70.11      1.35 o
  -3   8   1      238.10      234.45      2.38 o
  -2   8   1       19.72       22.80      0.71 o
  -1   8   1      104.68      107.54      1.38 o
   0   8   1      330.18      319.41      2.66 o
   1   8   1       19.43       19.58      0.69 o
   2   8   1      199.92      218.32      2.15 o
   3   8   1        0.69       -0.23      0.24 o
   4   8   1       31.13       30.88      1.03 o
   5   8   1       22.05       20.17      1.23 o
   6   8   1       28.65       30.25      1.48 o
   7   8   1        2.98        1.93      0.97 o
   8   8   1        2.97        1.91      1.38 o
  -7   9   1        0.25       -0.64      0.95 o
  -6   9   1        1.61        0.53      0.84 o
  -5   9   1       23.74       24.11      1.30 o
  -4   9   1       79.10       79.24      1.64 o
  -3   9   1       30.73       33.03      0.84 o
  -2   9   1        1.00       -0.18      0.42 o
  -1   9   1        0.01       -0.36      0.36 o
   0   9   1        4.91        6.93      0.50 o
   1   9   1       23.11       25.57      0.87 o
   2   9   1      128.19      127.56      1.64 o
   3   9   1        1.32        1.71      0.41 o
   4   9   1        0.41       -0.73      0.73 o
   5   9   1        2.67        1.13      0.87 o
   6   9   1        2.78        2.10      0.93 o
   7   9   1        1.50        1.49      1.02 o
  -7  10   1        0.00       -0.34      1.32 o
  -6  10   1        0.03       -0.08      0.89 o
  -5  10   1        5.62        3.51      0.91 o
  -4  10   1       66.05       63.37      1.92 o
  -3  10   1       17.51       12.90      0.65 o
  -2  10   1        4.66        5.01      0.63 o
  -1  10   1       23.23       24.02      0.91 o
   0  10   1       37.32       28.03      1.81 o
   1  10   1      146.37      139.92      2.01 o
   2  10   1        5.78        7.27      0.56 o
   3  10   1       32.29       29.94      0.89 o
   4  10   1       25.55       20.65      1.26 o
   5  10   1        0.18       -0.82      0.82 o
   6  10   1        0.57        0.25      0.92 o
   7  10   1        6.68        7.28      1.33 o
  -7  11   1        3.38        1.94      2.32 o
  -6  11   1        0.55       -0.40      1.00 o
  -5  11   1       15.51       15.23      1.30 o
  -4  11   1       11.91       10.88      1.09 o
  -3  11   1        0.51        0.11      0.60 o
  -2  11   1       12.96       13.64      0.83 o
  -1  11   1      145.73      140.06      2.35 o
   0  11   1       31.96       31.15      1.04 o
   1  11   1        8.50        6.84      0.74 o
   2  11   1        4.08        2.71      0.63 o
   3  11   1       11.15       11.03      0.83 o
   4  11   1        0.19       -0.81      0.81 o
   5  11   1        1.65        1.29      0.98 o
   6  11   1        4.61        6.77      1.17 o
   7  11   1        0.11       -1.58      1.58 o
  -6  12   1        8.93       10.23      1.37 o
  -5  12   1        2.42        2.22      1.05 o
  -4  12   1        0.46        0.09      0.87 o
  -3  12   1        7.42        7.72      1.03 o
  -2  12   1        5.87        3.53      0.89 o
  -1  12   1      118.75      117.16      2.27 o
   0  12   1       68.35       70.80      1.77 o
   1  12   1      259.86      265.28      3.26 o
   2  12   1        1.03       -0.61      0.61 o
   3  12   1        2.80        0.90      0.83 o
   4  12   1        0.02       -0.52      0.88 o
   5  12   1        0.31       -0.94      0.95 o
   6  12   1        1.55        0.80      1.27 o
  -6  13   1        0.20       -0.54      1.73 o
  -5  13   1        0.20       -1.01      1.04 o
  -4  13   1        0.11       -0.77      0.95 o
  -3  13   1       26.68       26.94      1.51 o
  -2  13   1        2.19        0.90      0.87 o
  -1  13   1        0.01       -0.76      0.76 o
   0  13   1        3.00        0.85      0.80 o
   1  13   1       39.74       44.30      1.68 o
   2  13   1       92.09       91.55      1.98 o
   3  13   1        5.18        4.87      1.16 o
   4  13   1        2.30        1.74      1.27 o
   5  13   1        2.85        2.28      1.34 o
   6  13   1        0.29       -0.28      2.63 o
  -5  14   1        8.19        9.14      1.97 o
  -4  14   1        2.73        0.61      1.22 o
  -3  14   1        0.39        0.14      0.92 o
  -2  14   1        0.56       -1.07      1.07 o
  -1  14   1        2.18        0.47      0.86 o
   0  14   1        2.36        0.55      0.88 o
   1  14   1        0.19       -0.59      0.84 o
   2  14   1        1.67        1.13      1.36 o
   3  14   1        0.02       -0.87      1.18 o
   4  14   1        8.56        8.09      1.61 o
   5  14   1        0.24        1.23      1.74 o
  -4  15   1        1.56        1.45      1.73 o
  -3  15   1        2.09        1.53      1.37 o
  -2  15   1        9.76       10.70      1.31 o
  -1  15   1       13.91       17.87      1.31 o
   0  15   1        0.16       -0.89      0.89 o
   1  15   1       27.62       21.40      1.65 o
   2  15   1        1.82        1.82      1.41 o
   3  15   1        4.91        5.62      1.53 o
   4  15   1        1.10        2.05      1.52 o
  -4  16   1        6.70        8.75      2.57 o
  -3  16   1        0.45        0.74      1.47 o
  -2  16   1        0.51        0.57      1.41 o
  -1  16   1       12.42       16.84      1.64 o
   0  16   1       10.92       16.78      1.46 o
   1  16   1        0.01       -1.46      1.46 o
   2  16   1        5.16        4.63      1.61 o
   3  16   1        0.95       -0.07      1.49 o
  -2  17   1        1.31       -0.08      1.52 o
  -1  17   1       15.69       19.36      2.39 o
   0  17   1        8.56        7.37      2.43 o
   1  17   1        0.01       -1.36      1.67 o
   2  17   1        0.02        1.67      1.88 o
  -9   0   2        0.01       -1.55      2.58 o
  -8   0   2        0.47        0.94      2.26 o
  -7   0   2      130.75      123.17      6.06 o
  -6   0   2      156.76      150.22      6.71 o
  -5   0   2      303.59      306.08      9.51 o
  -4   0   2      290.01      330.26      9.41 o
  -3   0   2      225.04      254.10      3.83 o
  -2   0   2     1515.69     1653.03     20.20 o
  -1   0   2    12252.42    11574.04    140.24 o
   0   0   2       39.71       40.55      3.33 o
   1   0   2     5108.80     4979.62     43.00 o
   2   0   2     2993.73     2879.90     27.20 o
   3   0   2     2147.35     2500.92     30.48 o
   4   0   2      284.16      264.08      4.94 o
   5   0   2      462.80      439.38      7.78 o
   6   0   2       70.59       69.44      1.70 o
   7   0   2        6.86        3.71      2.13 o
   8   0   2        1.49        2.06      2.02 o
  -9   1   2        1.49        1.49      2.04 o
  -8   1   2        0.45       -1.44      1.44 o
  -7   1   2        3.40        2.71      1.38 o
  -6   1   2        0.31       -1.39      1.92 o
  -5   1   2       15.32       13.96      1.53 o
  -4   1   2        6.55        6.04      0.84 o
  -3   1   2      532.71      558.75      5.45 o
  -2   1   2      991.98      936.69      6.90 o
  -1   1   2      604.71      550.58      4.29 o
   0   1   2      807.01      770.63      6.37 o
   1   1   2      293.73      301.91      1.99 o
   2   1   2       52.67       43.87      0.50 o
   3   1   2      824.10      893.84      6.94 o
   4   1   2        2.07        3.17      0.34 o
   5   1   2        4.17        5.46      0.42 o
   6   1   2        7.82        5.59      0.95 o
   7   1   2        0.14        0.78      0.67 o
   8   1   2        0.02        0.47      1.59 o
  -9   2   2        0.67        0.97      2.20 o
  -8   2   2        1.35       -0.16      1.55 o
  -7   2   2        2.80        2.56      1.85 o
  -6   2   2        6.98        5.47      0.74 o
  -5   2   2      185.70      184.21      2.91 o
  -4   2   2      740.19      758.76     12.29 o
  -3   2   2      545.38      562.78      4.57 o
  -2   2   2       28.15       26.11      0.54 o
  -1   2   2     1133.34     1077.26      7.33 o
   0   2   2     3431.75     3191.59     22.40 o
   1   2   2      971.32      996.13      5.93 o
   2   2   2     1090.02     1032.10      7.01 o
   3   2   2     2601.63     2869.50     18.91 o
   4   2   2       75.96       72.07      0.89 o
   5   2   2       34.98       36.50      1.31 o
   6   2   2       82.75       85.84      1.27 o
   7   2   2        1.64        0.65      0.43 o
   8   2   2        1.84        2.60      0.76 o
  -8   3   2        6.15        7.84      1.93 o
  -7   3   2       18.95       17.73      1.08 o
  -6   3   2      184.49      194.32      2.62 o
  -5   3   2        2.33        3.94      0.37 o
  -4   3   2       50.11       45.80      0.95 o
  -3   3   2      106.98      117.91      1.22 o
  -2   3   2     4705.99     4584.40     35.88 o
  -1   3   2    13471.56    12898.80     90.54 o
   0   3   2    16404.47    15417.77    102.65 o
   1   3   2     4986.85     4938.55     27.48 o
   2   3   2       65.11       46.44      0.66 o
   3   3   2      600.34      612.92      4.22 o
   4   3   2      306.27      308.17      2.60 o
   5   3   2      410.20      411.69      3.86 o
   6   3   2       72.76       77.88      1.31 o
   7   3   2       12.40       14.55      0.83 o
   8   3   2        0.78        1.51      0.87 o
  -8   4   2        1.43        2.74      1.44 o
  -7   4   2       29.75       31.24      1.89 o
  -6   4   2       62.39       69.80      1.90 o
  -5   4   2       60.10       62.50      1.75 o
  -4   4   2        7.25        4.81      0.36 o
  -3   4   2       65.50       60.20      0.88 o
  -2   4   2        0.42        0.22      0.19 o
  -1   4   2      180.89      159.57      1.57 o
   0   4   2     1373.69     1387.83      8.67 o
   1   4   2     1564.44     1583.95     10.18 o
   2   4   2      123.52      129.42      1.20 o
   3   4   2      662.09      644.10      4.67 o
   4   4   2       86.18       90.83      1.25 o
   5   4   2      188.35      183.36      2.30 o
   6   4   2       90.62       80.53      1.61 o
   7   4   2        0.02       -0.72      0.72 o
   8   4   2        0.86        1.19      0.99 o
  -8   5   2        6.52        8.90      1.49 o
  -7   5   2        1.06        1.09      0.88 o
  -6   5   2       73.83       66.87      1.78 o
  -5   5   2       91.21       87.41      1.72 o
  -4   5   2       25.35       24.79      0.70 o
  -3   5   2       78.79       88.64      1.18 o
  -2   5   2        2.35        3.69      0.46 o
  -1   5   2      355.65      349.68      2.82 o
   0   5   2      325.24      301.59      2.27 o
   1   5   2       56.56       75.52      0.81 o
   2   5   2        1.10        0.14      0.32 o
   3   5   2      291.14      306.77      2.74 o
   4   5   2        0.83        0.94      0.56 o
   5   5   2      266.45      250.01      2.92 o
   6   5   2        0.22       -0.67      0.67 o
   7   5   2       21.34       24.14      1.26 o
   8   5   2        7.34       10.05      1.07 o
  -8   6   2        1.37        0.65      0.83 o
  -7   6   2       43.37       43.24      2.29 o
  -6   6   2       17.65       20.39      1.41 o
  -5   6   2       16.81       17.39      0.84 o
  -4   6   2       48.65       56.24      1.31 o
  -3   6   2       12.00       13.95      0.50 o
  -2   6   2      372.85      430.07      3.65 o
  -1   6   2      717.22      736.62      5.44 o
   0   6   2       26.64       32.07      0.63 o
   1   6   2      236.89      239.74      1.85 o
   2   6   2       15.22       12.44      0.42 o
   3   6   2        2.07        3.74      0.31 o
   4   6   2       67.30       64.16      1.34 o
   5   6   2        1.50        1.85      1.12 o
   6   6   2       10.43        9.96      0.96 o
   7   6   2        1.05        1.82      0.86 o
   8   6   2        6.02        8.92      1.51 o
  -8   7   2        0.04        0.08      0.92 o
  -7   7   2        3.92        6.37      1.18 o
  -6   7   2       14.41       13.49      1.32 o
  -5   7   2       95.96       90.60      2.44 o
  -4   7   2       28.07       26.65      0.85 o
  -3   7   2       18.82       16.48      0.63 o
  -2   7   2      165.86      162.08      1.75 o
  -1   7   2      168.95      165.11      1.84 o
   0   7   2      815.11      840.97      5.81 o
   1   7   2      661.96      681.32      4.88 o
   2   7   2      141.53      132.04      1.47 o
   3   7   2       13.93       15.70      0.52 o
   4   7   2       61.11       58.26      1.27 o
   5   7   2       10.48       10.94      0.88 o
   6   7   2        0.68       -0.78      0.78 o
   7   7   2        9.66        9.80      1.17 o
   8   7   2        0.03       -1.11      1.11 o
  -8   8   2        0.01       -0.41      1.06 o
  -7   8   2        1.20        1.64      0.96 o
  -6   8   2        1.23        0.82      0.84 o
  -5   8   2       26.38       30.45      1.63 o
  -4   8   2      111.61      112.97      1.78 o
  -3   8   2       20.05       21.20      0.77 o
  -2   8   2        0.00       -0.35      0.35 o
  -1   8   2       10.43        8.09      0.54 o
   0   8   2       11.50       14.16      0.80 o
   1   8   2      214.27      250.33      2.52 o
   2   8   2      199.44      216.21      2.12 o
   3   8   2        0.44        0.20      0.29 o
   4   8   2      231.96      229.77      2.96 o
   5   8   2        6.10        5.67      0.95 o
   6   8   2        0.11        0.02      0.87 o
   7   8   2        8.54        9.09      1.25 o
   8   8   2        2.17       -0.07      1.43 o
  -7   9   2        0.94        0.05      0.96 o
  -6   9   2        0.32        1.58      0.92 o
  -5   9   2        2.39        1.50      0.82 o
  -4   9   2        0.32       -0.45      0.45 o
  -3   9   2       12.59       11.01      0.57 o
  -2   9   2       31.23       28.50      0.87 o
  -1   9   2       13.27       14.52      0.67 o
   0   9   2       79.71       75.65      1.20 o
   1   9   2        0.20       -0.15      0.47 o
   2   9   2       10.65        9.76      0.53 o
   3   9   2       81.37       76.99      1.22 o
   4   9   2       40.70       36.58      1.77 o
   5   9   2       20.64       24.05      1.34 o
   6   9   2        1.92        2.73      0.94 o
   7   9   2        0.49        0.44      1.04 o
  -7  10   2        0.60       -1.02      1.02 o
  -6  10   2        0.15        1.02      0.93 o
  -5  10   2        0.20        0.09      0.82 o
  -4  10   2        7.97        6.80      1.00 o
  -3  10   2        0.01       -0.44      0.44 o
  -2  10   2        0.55        0.32      0.51 o
  -1  10   2       40.48       38.80      1.13 o
   0  10   2      364.62      351.42      3.65 o
   1  10   2        0.71       -0.51      0.51 o
   2  10   2       15.69       13.57      0.63 o
   3  10   2        3.07        0.54      0.82 o
   4  10   2        3.35        1.71      0.87 o
   5  10   2        4.58        3.30      0.94 o
   6  10   2        4.93        3.23      1.06 o
   7  10   2        0.01        0.72      1.48 o
  -7  11   2        0.44       -1.40      1.40 o
  -6  11   2        1.56        2.84      1.10 o
  -5  11   2        0.03       -0.86      0.86 o
  -4  11   2        2.72        2.37      0.89 o
  -3  11   2       12.89       12.82      0.88 o
  -2  11   2      185.35      195.80      2.84 o
  -1  11   2       21.52       19.75      1.05 o
   0  11   2        0.35       -0.58      0.58 o
   1  11   2       67.36       67.00      1.49 o
   2  11   2        4.84        3.44      0.62 o
   3  11   2       20.64       21.70      1.14 o
   4  11   2       26.60       24.64      1.39 o
   5  11   2        0.74       -0.06      0.90 o
   6  11   2        4.83        2.87      1.29 o
   7  11   2        2.52        3.74      1.99 o
  -6  12   2        0.16        1.72      1.17 o
  -5  12   2        5.38        2.93      1.04 o
  -4  12   2        6.65        4.89      1.02 o
  -3  12   2       19.20       22.45      1.36 o
  -2  12   2      175.82      179.80      2.85 o
  -1  12   2        4.23        0.06      0.86 o
   0  12   2        5.43        3.50      0.84 o
   1  12   2      283.79      276.80      3.72 o
   2  12   2       17.24       19.25      1.12 o
   3  12   2        1.29       -0.24      0.83 o
   4  12   2        1.90        1.29      0.92 o
   5  12   2        0.24       -0.03      1.14 o
   6  12   2        0.04        1.11      1.95 o
  -6  13   2        0.05       -0.11      1.41 o
  -5  13   2        0.02       -0.47      1.04 o
  -4  13   2        0.64        0.26      1.04 o
  -3  13   2        1.12        0.07      0.94 o
  -2  13   2       20.95       22.33      1.64 o
  -1  13   2       30.71       30.88      1.34 o
   0  13   2       13.81       13.44      1.07 o
   1  13   2        5.29        5.19      0.94 o
   2  13   2        2.66        1.48      0.76 o
   3  13   2        3.57        1.70      1.21 o
   4  13   2        0.76        1.12      1.29 o
   5  13   2        0.20       -1.25      1.25 o
   6  13   2        0.86       -0.03      3.42 o
  -5  14   2        0.79       -0.29      1.84 o
  -4  14   2        1.75        0.86      1.05 o
  -3  14   2        2.18        0.51      1.00 o
  -2  14   2       84.65       80.23      2.60 o
  -1  14   2       33.03       33.22      1.47 o
   0  14   2        3.12        2.99      0.96 o
   1  14   2       19.10       18.09      1.26 o
   2  14   2        0.01       -1.12      1.12 o
   3  14   2        7.10        7.21      1.46 o
   4  14   2        2.87        3.86      1.53 o
   5  14   2       10.75       11.62      2.49 o
  -4  15   2        0.50        1.04      1.38 o
  -3  15   2        4.01        2.91      1.15 o
  -2  15   2        6.54        8.66      1.61 o
  -1  15   2        1.17        1.88      1.04 o
   0  15   2        0.33        0.66      0.97 o
   1  15   2        0.99        0.76      1.40 o
   2  15   2        4.79        3.18      1.87 o
   3  15   2        3.49        5.16      1.49 o
   4  15   2        3.86        4.60      1.61 o
  -4  16   2        0.31       -0.99      1.71 o
  -3  16   2        1.29        1.95      1.46 o
  -2  16   2        4.07        6.74      1.65 o
  -1  16   2        2.43        3.74      1.32 o
   0  16   2        0.73        1.71      1.12 o
   1  16   2        0.87       -0.70      1.50 o
   2  16   2        3.02        2.50      1.49 o
   3  16   2        0.14       -0.73      1.51 o
  -2  17   2        0.16        0.94      1.72 o
  -1  17   2        3.45        3.83      1.83 o
   0  17   2        0.25       -2.84      2.84 o
   1  17   2        1.33        0.50      1.75 o
   2  17   2        0.33       -0.77      1.74 o
  -9   1   3        0.10        1.83      2.15 o
  -8   1   3        4.16        6.45      1.88 o
  -7   1   3        1.13        0.66      1.64 o
  -6   1   3       15.68       16.27      1.90 o
  -5   1   3       45.93       53.49      1.47 o
  -4   1   3        1.89        3.28      0.50 o
  -3   1   3        0.12        1.43      0.33 o
  -2   1   3       15.72       17.29      0.44 o
  -1   1   3    10454.01     9938.31     69.71 o
   0   1   3     5338.04     5045.63     39.93 o
   1   1   3        5.35        4.62      0.20 o
   2   1   3       65.10       60.32      0.62 o
   3   1   3      355.93      412.02      3.26 o
   4   1   3       60.72       62.14      1.01 o
   5   1   3       11.82       11.72      0.50 o
   6   1   3        0.10       -0.03      0.38 o
   7   1   3        0.29        0.33      0.43 o
   8   1   3        0.18       -0.62      0.62 o
  -9   2   3        1.52        2.74      3.63 o
  -8   2   3        4.09        6.94      1.65 o
  -7   2   3       42.15       42.41      1.45 o
  -6   2   3       45.37       45.59      3.32 o
  -5   2   3      111.80      127.93      2.37 o
  -4   2   3        6.29        4.63      0.41 o
  -3   2   3      479.28      472.01      3.49 o
  -2   2   3      467.63      498.47      4.29 o
  -1   2   3     5459.49     5276.92     34.97 o
   0   2   3       40.23       30.30      0.57 o
   1   2   3      349.44      344.29      2.34 o
   2   2   3      124.25      134.10      1.10 o
   3   2   3      343.48      369.80      2.84 o
   4   2   3       15.14       19.03      0.60 o
   5   2   3       49.14       52.87      1.20 o
   6   2   3        5.47        5.26      0.57 o
   7   2   3        1.25        1.55      0.48 o
   8   2   3        0.39        1.22      0.64 o
  -9   3   3        0.11        0.45      2.71 o
  -8   3   3        3.01        0.47      1.90 o
  -7   3   3        5.28        3.34      1.10 o
  -6   3   3       42.80       44.89      1.60 o
  -5   3   3        2.56        1.51      0.41 o
  -4   3   3       20.74       22.77      0.75 o
  -3   3   3       59.24       68.35      0.97 o
  -2   3   3      280.45      283.44      4.05 o
  -1   3   3     5184.58     5156.76     34.02 o
   0   3   3     1347.26     1343.24      9.69 o
   1   3   3      461.75      436.92      3.21 o
   2   3   3       41.95       58.48      0.67 o
   3   3   3       11.22       10.49      0.42 o
   4   3   3        0.03        0.27      0.32 o
   5   3   3       21.74       20.29      0.84 o
   6   3   3        4.36        2.92      0.57 o
   7   3   3        0.02       -0.22      0.49 o
   8   3   3        1.77        1.85      0.94 o
  -8   4   3        0.76        0.53      1.14 o
  -7   4   3       31.12       34.92      2.01 o
  -6   4   3      203.82      210.84      2.91 o
  -5   4   3       13.43       12.38      0.60 o
  -4   4   3        0.74        0.01      0.31 o
  -3   4   3        0.97       -0.13      0.23 o
  -2   4   3      475.80      446.34      4.86 o
  -1   4   3     1952.92     1908.37     14.40 o
   0   4   3     1787.99     1801.57     12.22 o
   1   4   3       92.27       79.09      0.93 o
   2   4   3       10.84       18.87      0.43 o
   3   4   3       12.91       12.35      0.47 o
   4   4   3       16.88       14.10      0.68 o
   5   4   3        0.38       -0.60      0.60 o
   6   4   3       32.30       30.50      1.57 o
   7   4   3        0.25        0.90      0.72 o
   8   4   3        0.40        0.71      0.81 o
  -8   5   3        0.56        1.06      1.29 o
  -7   5   3        0.07        0.87      0.89 o
  -6   5   3        7.62        8.13      1.63 o
  -5   5   3       32.22       32.05      1.02 o
  -4   5   3        0.87        0.65      0.28 o
  -3   5   3      538.38      516.90      4.84 o
  -2   5   3      147.44      146.74      1.50 o
  -1   5   3       14.51       17.50      0.66 o
   0   5   3      850.35      829.12      7.03 o
   1   5   3        6.85        7.70      0.41 o
   2   5   3       49.95       61.56      0.74 o
   3   5   3       98.96      102.31      1.03 o
   4   5   3       67.29       62.33      1.18 o
   5   5   3      140.86      139.74      2.21 o
   6   5   3       38.55       38.63      1.42 o
   7   5   3        2.02        2.77      0.87 o
   8   5   3        0.38        0.15      0.92 o
  -8   6   3        0.24        1.19      1.00 o
  -7   6   3       34.97       39.50      2.11 o
  -6   6   3        0.36       -0.91      0.91 o
  -5   6   3       62.99       61.67      1.41 o
  -4   6   3        0.86        0.73      0.32 o
  -3   6   3      490.95      518.06      3.87 o
  -2   6   3       15.51       17.45      0.60 o
  -1   6   3      429.08      418.62      3.40 o
   0   6   3       68.38       70.22      1.12 o
   1   6   3        3.10        6.40      0.35 o
   2   6   3      132.87      146.31      1.64 o
   3   6   3       87.65       95.71      1.10 o
   4   6   3       26.92       25.90      0.99 o
   5   6   3      160.73      165.82      2.49 o
   6   6   3       21.33       20.12      1.32 o
   7   6   3        0.27        0.23      0.87 o
   8   6   3        1.08        0.99      1.03 o
  -8   7   3        5.31        2.38      1.25 o
  -7   7   3        4.57        2.75      1.12 o
  -6   7   3        1.22        0.48      0.98 o
  -5   7   3      181.87      173.21      3.39 o
  -4   7   3        0.40       -0.05      0.40 o
  -3   7   3       74.14       80.34      1.29 o
  -2   7   3      163.86      156.86      1.73 o
  -1   7   3      678.21      645.16      5.52 o
   0   7   3      197.78      209.21      2.16 o
   1   7   3       41.03       40.62      0.85 o
   2   7   3       36.99       43.70      0.92 o
   3   7   3        1.06        0.33      0.33 o
   4   7   3       40.03       36.48      1.22 o
   5   7   3      144.34      143.41      2.30 o
   6   7   3       17.93       17.95      1.34 o
   7   7   3        0.00       -0.71      0.92 o
   8   7   3        1.16        1.29      1.24 o
  -8   8   3        0.58       -0.94      1.07 o
  -7   8   3        6.19        3.83      1.22 o
  -6   8   3        5.28        4.47      1.12 o
  -5   8   3        0.56        0.67      0.94 o
  -4   8   3       46.17       51.35      1.35 o
  -3   8   3       10.86       11.51      0.57 o
  -2   8   3        9.34       11.66      0.56 o
  -1   8   3       16.94       24.67      0.84 o
   0   8   3        0.85        0.51      0.44 o
   1   8   3       14.99       13.75      0.62 o
   2   8   3       11.22        9.73      0.57 o
   3   8   3        0.01       -0.35      0.35 o
   4   8   3       31.68       29.34      1.36 o
   5   8   3       60.04       63.57      1.93 o
   6   8   3       12.73       12.48      1.29 o
   7   8   3        0.35        0.56      1.05 o
  -7   9   3        2.13        0.58      1.00 o
  -6   9   3        0.30        0.36      1.00 o
  -5   9   3       10.65       11.01      1.23 o
  -4   9   3       40.08       38.74      1.38 o
  -3   9   3        1.43        1.27      0.46 o
  -2   9   3       32.75       35.99      0.99 o
  -1   9   3       85.99       90.63      1.53 o
   0   9   3        0.02        0.50      0.52 o
   1   9   3      383.18      379.36      3.74 o
   2   9   3        0.59        0.46      0.43 o
   3   9   3       15.53       15.74      0.77 o
   4   9   3       15.70       15.96      1.17 o
   5   9   3        5.46        6.66      1.02 o
   6   9   3        0.09       -0.03      0.91 o
   7   9   3        0.32       -0.50      1.20 o
  -7  10   3        3.19        3.44      1.16 o
  -6  10   3        2.07        2.89      0.99 o
  -5  10   3       18.63       19.64      1.29 o
  -4  10   3       16.87       16.98      1.18 o
  -3  10   3        5.72        4.25      0.58 o
  -2  10   3       12.87       10.83      0.81 o
  -1  10   3       10.10        9.77      0.79 o
   0  10   3      452.99      453.41      4.79 o
   1  10   3       88.68      103.69      1.68 o
   2  10   3        2.20        1.17      0.50 o
   3  10   3      163.94      160.54      2.37 o
   4  10   3        1.10        0.51      0.84 o
   5  10   3        0.86       -0.62      0.85 o
   6  10   3        5.02        4.64      1.11 o
   7  10   3        0.57        3.08      1.97 o
  -7  11   3        0.12       -0.96      1.45 o
  -6  11   3        9.22        9.03      1.27 o
  -5  11   3        9.70        7.71      1.11 o
  -4  11   3        1.66        1.83      0.90 o
  -3  11   3        3.77        3.93      0.72 o
  -2  11   3       46.63       43.58      1.43 o
  -1  11   3       28.34       28.30      1.15 o
   0  11   3       21.16       20.78      1.04 o
   1  11   3       31.75       35.30      1.12 o
   2  11   3        8.86       10.79      0.74 o
   3  11   3        4.93        3.40      0.91 o
   4  11   3       14.09       14.79      1.24 o
   5  11   3        3.98        2.51      1.21 o
   6  11   3        0.32        0.63      1.26 o
  -6  12   3        6.03        8.46      1.34 o
  -5  12   3        0.08       -0.90      0.90 o
  -4  12   3        6.57        4.98      1.03 o
  -3  12   3       10.74       10.13      1.15 o
  -2  12   3       12.24       14.40      1.13 o
  -1  12   3       68.06       60.41      1.72 o
   0  12   3      200.98      199.24      2.98 o
   1  12   3       56.74       64.95      1.55 o
   2  12   3        0.46       -0.17      0.59 o
   3  12   3        0.70       -1.04      1.04 o
   4  12   3       17.92       17.39      1.66 o
   5  12   3        9.36        9.64      1.54 o
   6  12   3        1.96        1.60      1.95 o
  -6  13   3        0.01       -1.34      1.34 o
  -5  13   3        1.84        1.81      1.09 o
  -4  13   3        0.29        0.66      0.98 o
  -3  13   3       44.59       40.08      1.98 o
  -2  13   3        2.76        2.42      0.97 o
  -1  13   3       10.40        9.71      0.99 o
   0  13   3        0.16       -0.75      0.75 o
   1  13   3        5.25        6.11      0.98 o
   2  13   3       33.40       26.57      1.63 o
   3  13   3        0.32       -0.23      1.12 o
   4  13   3       27.66       36.03      2.16 o
   5  13   3       10.04       10.39      1.76 o
  -5  14   3        9.22       10.92      1.60 o
  -4  14   3        1.54       -0.03      1.03 o
  -3  14   3        5.24        5.84      1.14 o
  -2  14   3       13.51       13.55      1.62 o
  -1  14   3        0.01       -0.34      0.83 o
   0  14   3        1.08        0.67      0.82 o
   1  14   3        0.31        0.51      0.91 o
   2  14   3        1.17        1.15      1.22 o
   3  14   3        0.01        0.91      1.31 o
   4  14   3       21.77       26.58      2.14 o
   5  14   3        1.22        1.70      2.14 o
  -4  15   3        0.47       -0.36      1.10 o
  -3  15   3        0.19       -0.98      0.98 o
  -2  15   3       47.74       54.41      2.60 o
  -1  15   3        6.81       10.30      1.38 o
   0  15   3       17.38       20.06      1.46 o
   1  15   3        4.74        3.34      1.40 o
   2  15   3        9.19       11.13      1.71 o
   3  15   3        0.58       -0.27      1.43 o
   4  15   3        5.78        7.29      2.11 o
  -3  16   3        0.28       -1.35      1.35 o
  -2  16   3       16.19       16.75      1.91 o
  -1  16   3        0.27       -0.96      1.30 o
   0  16   3        3.24        4.22      1.22 o
   1  16   3        6.54        7.74      2.58 o
   2  16   3        2.37        3.48      1.57 o
   3  16   3        0.61       -1.45      1.45 o
  -2  17   3        7.53        4.47      1.91 o
  -1  17   3        0.66        3.16      1.85 o
   0  17   3        4.15        5.30      2.29 o
   1  17   3        1.55        0.97      1.81 o
   2  17   3        0.06       -0.75      1.78 o
  -9   0   4        1.65        0.00      3.00 o
  -8   0   4       12.44       14.38      3.26 o
  -7   0   4        0.11       -1.81      1.81 o
  -6   0   4        0.52        4.05      0.91 o
  -5   0   4       16.59       17.96      1.47 o
  -4   0   4       98.25       97.60      3.42 o
  -3   0   4      211.50      223.07      3.02 o
  -2   0   4      861.54      882.42     11.13 o
  -1   0   4    34709.06    31876.05    383.01 o
   0   0   4      589.51      544.02      9.37 o
   1   0   4      141.59      134.12      2.60 o
   2   0   4       13.42       16.71      1.21 o
   3   0   4     1445.47     1613.17     15.31 o
   4   0   4        7.26        6.09      0.80 o
   5   0   4       90.67       90.38      2.04 o
   6   0   4       59.18       50.47      1.66 o
   7   0   4        0.45        0.10      0.98 o
   8   0   4        0.12        1.16      2.11 o
  -9   1   4        1.94        4.07      2.34 o
  -8   1   4        0.26       -1.53      1.53 o
  -7   1   4       16.03       18.09      2.27 o
  -6   1   4        5.58        3.91      0.64 o
  -5   1   4       20.86       21.89      1.05 o
  -4   1   4      580.67      611.07      8.41 o
  -3   1   4      359.04      371.51      3.18 o
  -2   1   4      750.44      772.38      7.56 o
  -1   1   4       98.83       83.52      2.66 o
   0   1   4     2089.30     1944.08     14.39 o
   1   1   4     1072.31     1127.08      8.14 o
   2   1   4     2954.47     3059.42     19.85 o
   3   1   4      332.63      401.09      3.24 o
   4   1   4       34.78       34.01      0.85 o
   5   1   4       55.78       52.84      1.11 o
   6   1   4        0.43        1.37      0.46 o
   7   1   4        0.52       -0.49      0.49 o
   8   1   4        7.07        8.67      0.84 o
  -9   2   4        0.02       -1.48      2.64 o
  -8   2   4        0.12       -1.66      1.66 o
  -7   2   4        6.00        6.24      1.11 o
  -6   2   4        7.90        7.99      0.62 o
  -5   2   4       20.42       20.63      0.86 o
  -4   2   4      224.51      218.71      2.88 o
  -3   2   4      249.35      250.59      2.47 o
  -2   2   4      751.50      744.94      5.56 o
  -1   2   4     4911.77     4863.69     33.67 o
   0   2   4     1067.36     1079.26      8.99 o
   1   2   4       83.70       79.53      0.85 o
   2   2   4      105.39      114.59      1.01 o
   3   2   4        6.96        7.99      0.48 o
   4   2   4      396.70      389.58      3.66 o
   5   2   4       25.50       21.70      0.96 o
   6   2   4        4.22        7.71      0.57 o
   7   2   4        0.06       -0.27      0.50 o
   8   2   4        2.15        2.35      0.68 o
  -9   3   4        1.21       -2.01      2.13 o
  -8   3   4        0.53       -1.18      1.53 o
  -7   3   4       25.25       22.06      1.22 o
  -6   3   4       11.53        9.56      0.88 o
  -5   3   4       17.49       20.93      0.78 o
  -4   3   4        6.77        7.60      0.43 o
  -3   3   4      552.84      617.91      5.40 o
  -2   3   4      103.71      104.72      1.71 o
  -1   3   4        0.42        0.96      0.27 o
   0   3   4     1093.99     1043.01      7.69 o
   1   3   4     1003.98     1045.23      7.15 o
   2   3   4        0.63       -0.25      0.26 o
   3   3   4     1281.69     1351.56      9.75 o
   4   3   4      115.05      113.61      1.55 o
   5   3   4      293.45      290.60      3.06 o
   6   3   4       38.93       35.75      1.14 o
   7   3   4        0.55       -0.04      0.60 o
   8   3   4        1.75        3.76      0.88 o
  -8   4   4        5.06        4.50      1.65 o
  -7   4   4       20.32       22.27      1.71 o
  -6   4   4       14.75       11.66      1.08 o
  -5   4   4       81.02       73.53      1.52 o
  -4   4   4       68.94       72.03      1.21 o
  -3   4   4      129.49      134.20      1.69 o
  -2   4   4       23.07       28.72      0.70 o
  -1   4   4     1823.57     1874.72     14.20 o
   0   4   4       56.54       56.07      0.96 o
   1   4   4        0.29        0.18      0.20 o
   2   4   4        0.01       -0.20      0.20 o
   3   4   4       35.68       31.64      0.67 o
   4   4   4        2.41        0.92      0.37 o
   5   4   4      156.28      156.83      2.31 o
   6   4   4        5.66        4.78      0.80 o
   7   4   4       12.05       12.79      1.05 o
   8   4   4        1.78        1.73      0.89 o
  -8   5   4        3.72        3.86      1.41 o
  -7   5   4        0.01       -0.11      0.94 o
  -6   5   4      151.60      150.10      3.09 o
  -5   5   4       17.78       15.81      1.01 o
  -4   5   4        1.51        2.22      0.36 o
  -3   5   4       20.25       18.22      0.56 o
  -2   5   4      143.85      152.39      1.74 o
  -1   5   4       23.89       26.77      0.82 o
   0   5   4       14.64       16.65      1.02 o
   1   5   4      796.53      821.46      6.33 o
   2   5   4      301.32      314.55      2.38 o
   3   5   4        4.64        2.98      0.31 o
   4   5   4      343.03      337.76      6.57 o
   5   5   4      120.17      126.94      2.30 o
   6   5   4       25.10       24.23      1.34 o
   7   5   4        0.13        0.52      0.84 o
   8   5   4        0.81        2.05      1.09 o
  -8   6   4        6.68        6.24      1.56 o
  -7   6   4        5.34        7.42      2.48 o
  -6   6   4       43.18       46.40      1.95 o
  -5   6   4        8.21        5.58      0.73 o
  -4   6   4        4.66        2.92      0.41 o
  -3   6   4      198.02      193.98      2.56 o
  -2   6   4        1.06        0.44      0.34 o
  -1   6   4     1102.12     1059.77      7.54 o
   0   6   4      165.66      174.11      1.97 o
   1   6   4      313.62      301.73      2.80 o
   2   6   4        9.83       13.58      0.54 o
   3   6   4       14.25       17.95      0.61 o
   4   6   4       69.32       63.48      1.53 o
   5   6   4      120.30      131.93      2.36 o
   6   6   4       14.88       14.26      1.55 o
   7   6   4       11.39       18.52      1.37 o
   8   6   4        1.21        0.61      1.21 o
  -8   7   4        0.04        1.02      1.21 o
  -7   7   4       40.17       41.89      2.38 o
  -6   7   4       39.80       33.26      1.72 o
  -5   7   4        1.44       -0.68      0.86 o
  -4   7   4       36.97       33.31      0.96 o
  -3   7   4       25.68       25.28      0.81 o
  -2   7   4        9.79        7.62      0.64 o
  -1   7   4     1043.05     1003.67      7.61 o
   0   7   4      821.70      833.29      6.90 o
   1   7   4      297.96      295.47      2.69 o
   2   7   4        4.99        4.80      0.45 o
   3   7   4       76.28       74.30      1.34 o
   4   7   4        3.13        2.36      0.81 o
   5   7   4       90.50       88.64      2.50 o
   6   7   4       33.77       34.63      1.75 o
   7   7   4        2.35        2.49      1.10 o
  -8   8   4        1.02       -0.56      1.28 o
  -7   8   4        1.16        2.56      1.81 o
  -6   8   4        1.10        0.92      1.00 o
  -5   8   4       76.91       73.38      2.62 o
  -4   8   4       49.13       49.19      1.09 o
  -3   8   4       11.15       13.02      0.61 o
  -2   8   4        2.91        1.59      0.44 o
  -1   8   4        0.25       -0.35      0.38 o
   0   8   4      125.66      140.03      2.00 o
   1   8   4       49.84       54.67      0.92 o
   2   8   4        1.26        0.78      0.41 o
   3   8   4        0.03        0.13      0.42 o
   4   8   4      174.16      175.06      3.08 o
   5   8   4        3.89        4.08      1.12 o
   6   8   4        4.36        5.73      1.16 o
   7   8   4       10.39       13.97      1.49 o
  -7   9   4        7.45       10.49      1.46 o
  -6   9   4        0.47        0.48      1.03 o
  -5   9   4        0.69        1.69      0.98 o
  -4   9   4       19.67       17.61      1.29 o
  -3   9   4       11.85       16.20      0.74 o
  -2   9   4       66.05       63.86      1.43 o
  -1   9   4        6.64        5.45      0.64 o
   0   9   4      155.02      155.11      2.24 o
   1   9   4       35.45       33.35      0.92 o
   2   9   4       29.21       25.29      0.86 o
   3   9   4       36.59       35.07      1.07 o
   4   9   4       79.02       80.80      2.87 o
   5   9   4       17.83       18.58      1.49 o
   6   9   4        0.00       -0.56      1.03 o
   7   9   4        0.01       -1.09      1.09 o
  -7  10   4        0.38       -0.55      1.15 o
  -6  10   4        1.00       -0.58      1.07 o
  -5  10   4        3.38        3.17      1.09 o
  -4  10   4        1.40        1.06      0.93 o
  -3  10   4        3.29        3.54      0.63 o
  -2  10   4        0.33       -0.52      0.52 o
  -1  10   4       43.01       43.07      1.42 o
   0  10   4      128.47      130.96      2.18 o
   1  10   4       11.55       13.27      0.73 o
   2  10   4       13.86       12.52      0.72 o
   3  10   4        1.69        0.73      1.04 o
   4  10   4        1.78        2.88      0.95 o
   5  10   4        0.47        0.09      0.91 o
   6  10   4        4.96        4.19      1.32 o
   7  10   4        0.31        0.39      1.72 o
  -7  11   4        0.12        0.74      1.46 o
  -6  11   4        0.09        0.09      1.03 o
  -5  11   4        0.24       -0.11      0.91 o
  -4  11   4       59.04       63.43      2.02 o
  -3  11   4        0.48        1.31      0.79 o
  -2  11   4       35.16       32.01      1.52 o
  -1  11   4        1.71        0.84      1.13 o
   0  11   4        3.58        2.15      0.74 o
   1  11   4        2.33        1.53      0.58 o
   2  11   4       25.85       25.93      1.00 o
   3  11   4       19.87       21.72      2.39 o
   4  11   4       31.22       27.51      1.85 o
   5  11   4       18.12       19.74      1.70 o
   6  11   4        0.38        0.78      1.25 o
  -6  12   4        3.97        6.66      1.29 o
  -5  12   4        3.91        3.47      1.07 o
  -4  12   4        8.43        7.42      1.08 o
  -3  12   4       27.68       28.68      1.50 o
  -2  12   4        1.82       -0.79      0.79 o
  -1  12   4        5.20        3.09      1.04 o
   0  12   4       12.30       15.69      1.22 o
   1  12   4       45.49       48.73      2.05 o
   2  12   4        2.67        1.09      0.77 o
   3  12   4       15.36       16.63      1.73 o
   4  12   4       12.54       13.82      1.63 o
   5  12   4        4.52        3.16      1.38 o
   6  12   4        0.46        0.03      1.79 o
  -6  13   4        0.70        1.15      1.53 o
  -5  13   4        1.77        2.16      1.09 o
  -4  13   4        2.49       -0.01      0.97 o
  -3  13   4        8.34        7.58      1.17 o
  -2  13   4       40.53       45.67      1.76 o
  -1  13   4        0.02       -0.80      0.80 o
   0  13   4       19.64       18.88      1.18 o
   1  13   4        4.34        4.23      0.98 o
   2  13   4        2.89        2.10      1.10 o
   3  13   4        3.76        1.56      2.09 o
   4  13   4        5.57        6.80      1.56 o
   5  13   4        0.44       -0.31      1.43 o
  -5  14   4        0.22        0.21      1.30 o
  -4  14   4        1.40        0.91      1.06 o
  -3  14   4       20.76       22.83      1.54 o
  -2  14   4       16.41       21.60      1.80 o
  -1  14   4       12.49       11.76      1.11 o
   0  14   4        0.16       -0.89      0.89 o
   1  14   4       18.81       12.88      1.26 o
   2  14   4        1.23       -1.19      1.30 o
   3  14   4        0.61       -0.62      1.31 o
   4  14   4        7.58        4.35      1.63 o
   5  14   4        0.03       -0.74      2.40 o
  -4  15   4        0.97        0.00      1.12 o
  -3  15   4        4.93        4.33      1.56 o
  -2  15   4        1.45        3.80      1.46 o
  -1  15   4        2.08        0.88      1.15 o
   0  15   4        0.50        0.83      1.03 o
   1  15   4        0.59       -0.87      1.22 o
   2  15   4        2.84        1.99      1.40 o
   3  15   4        3.21        4.44      1.64 o
   4  15   4        1.77        5.14      2.38 o
  -3  16   4        1.46       -0.23      1.13 o
  -2  16   4        1.06        2.11      1.47 o
  -1  16   4        6.10        6.10      1.83 o
   0  16   4        0.46       -0.57      1.08 o
   1  16   4        0.01       -1.60      1.60 o
   2  16   4        0.39        0.85      1.76 o
   3  16   4        2.34        0.48      1.63 o
  -2  17   4        0.34        1.98      2.19 o
  -1  17   4        0.63       -1.64      1.64 o
   0  17   4        0.17       -1.77      2.92 o
   1  17   4        1.08        0.17      1.74 o
  -9   1   5        0.53       -1.58      2.21 o
  -8   1   5        0.64        3.84      2.71 o
  -7   1   5        7.77        7.73      1.14 o
  -6   1   5        1.02        0.75      0.61 o
  -5   1   5      112.78      118.96      2.37 o
  -4   1   5       46.79       54.22      1.05 o
  -3   1   5       59.33       57.75      1.09 o
  -2   1   5      307.21      316.42      2.82 o
  -1   1   5        1.81        2.49      0.29 o
   0   1   5        5.73        5.71      0.32 o
   1   1   5       19.72       17.64      0.48 o
   2   1   5       79.81       78.79      0.93 o
   3   1   5        5.30        3.12      0.47 o
   4   1   5       32.57       32.46      1.20 o
   5   1   5       20.98       24.51      1.29 o
   6   1   5       20.01       15.79      0.80 o
   7   1   5        0.11        0.63      0.56 o
   8   1   5        2.61        5.63      0.79 o
  -9   2   5        5.50        5.58      3.68 o
  -8   2   5        0.35       -0.78      0.99 o
  -7   2   5        1.34        1.35      1.60 o
  -6   2   5        1.92        1.47      0.54 o
  -5   2   5        3.33        1.30      0.50 o
  -4   2   5       93.30       88.37      1.41 o
  -3   2   5      556.53      628.70      5.91 o
  -2   2   5     1716.43     1723.41     12.20 o
  -1   2   5      558.17      560.95      4.91 o
   0   2   5       29.40       29.61      0.66 o
   1   2   5      639.55      645.50      5.09 o
   2   2   5     1147.34     1238.41      8.80 o
   3   2   5      181.19      201.24      1.94 o
   4   2   5       42.35       41.04      0.87 o
   5   2   5       18.20       13.74      0.77 o
   6   2   5        5.43        6.66      0.67 o
   7   2   5        1.32        0.17      0.62 o
   8   2   5        4.64        4.63      0.89 o
  -8   3   5        1.34        1.14      1.13 o
  -7   3   5       12.36       12.95      1.42 o
  -6   3   5       10.15       12.10      1.03 o
  -5   3   5        9.49        8.45      0.68 o
  -4   3   5       90.71       95.75      1.64 o
  -3   3   5        1.12        0.87      0.30 o
  -2   3   5      164.01      167.95      1.66 o
  -1   3   5      442.48      397.19      3.47 o
   0   3   5      185.70      169.94      1.94 o
   1   3   5      256.85      259.34      2.45 o
   2   3   5      153.10      152.81      1.45 o
   3   3   5        0.08       -0.19      0.20 o
   4   3   5       64.80       68.94      1.20 o
   5   3   5       10.50       10.39      1.24 o
   6   3   5       20.49       15.75      0.84 o
   7   3   5        0.43        1.49      0.66 o
   8   3   5        0.33       -0.96      0.96 o
  -8   4   5        0.59       -0.13      1.19 o
  -7   4   5       51.18       48.82      2.37 o
  -6   4   5       32.56       27.71      2.08 o
  -5   4   5       18.21       16.07      0.80 o
  -4   4   5       56.66       52.87      1.55 o
  -3   4   5       69.82       62.86      1.02 o
  -2   4   5        0.01        0.44      0.28 o
  -1   4   5     1435.95     1425.81     10.97 o
   0   4   5       39.99       48.67      1.05 o
   1   4   5      125.86      126.70      1.38 o
   2   4   5      180.70      203.60      1.97 o
   3   4   5       26.98       27.03      0.63 o
   4   4   5       12.58       12.67      0.89 o
   5   4   5       50.04       48.74      1.63 o
   6   4   5       13.67       12.69      0.98 o
   7   4   5        2.01        3.17      0.89 o
   8   4   5        3.69        3.75      1.06 o
  -8   5   5        0.26        0.04      1.29 o
  -7   5   5       21.57       20.55      1.82 o
  -6   5   5        4.30        2.16      1.03 o
  -5   5   5       19.39       16.43      0.87 o
  -4   5   5       35.70       35.79      1.03 o
  -3   5   5       47.67       48.11      0.91 o
  -2   5   5      305.65      348.87      3.25 o
  -1   5   5      383.57      441.65      4.16 o
   0   5   5      405.55      392.55      4.14 o
   1   5   5      328.94      382.12      3.55 o
   2   5   5      262.88      247.60      2.33 o
   3   5   5      148.24      150.67      1.63 o
   4   5   5        1.41        1.63      0.52 o
   5   5   5        0.01       -0.47      0.75 o
   6   5   5        8.55        9.41      1.21 o
   7   5   5        0.39        0.70      0.90 o
   8   5   5        1.39        2.70      1.14 o
  -8   6   5        0.71        0.45      1.44 o
  -7   6   5        2.04        2.18      1.11 o
  -6   6   5       23.14       29.52      1.66 o
  -5   6   5       12.43       11.01      1.09 o
  -4   6   5        1.63        0.35      0.42 o
  -3   6   5       41.55       41.31      1.01 o
  -2   6   5      477.59      494.56      4.41 o
  -1   6   5     2351.47     2365.66     18.96 o
   0   6   5       55.40       56.87      1.16 o
   1   6   5       69.76       70.31      1.48 o
   2   6   5       61.67       57.53      1.14 o
   3   6   5        3.03        3.67      0.44 o
   4   6   5      140.91      144.22      3.09 o
   5   6   5       32.94       31.64      1.90 o
   6   6   5        0.02       -0.82      0.82 o
   7   6   5        1.19        0.92      0.97 o
   8   6   5        2.19        4.02      1.28 o
  -8   7   5        3.79        2.62      1.88 o
  -7   7   5       81.40       91.66      3.27 o
  -6   7   5        5.77        5.22      1.10 o
  -5   7   5        7.22        8.32      1.09 o
  -4   7   5        2.05        1.19      0.46 o
  -3   7   5        7.01        6.75      0.45 o
  -2   7   5      446.69      481.68      4.16 o
  -1   7   5      170.04      168.87      1.89 o
   0   7   5      311.79      337.57      3.56 o
   1   7   5        6.44        5.96      0.44 o
   2   7   5       56.57       50.97      1.22 o
   3   7   5      204.84      218.52      3.08 o
   4   7   5       72.13       78.35      2.39 o
   5   7   5       13.93       12.40      1.26 o
   6   7   5        6.51        3.90      1.06 o
   7   7   5        7.83        9.08      1.33 o
  -8   8   5        1.48        3.42      1.44 o
  -7   8   5        0.15        0.06      1.14 o
  -6   8   5       15.61       15.01      1.39 o
  -5   8   5        6.10        3.34      1.02 o
  -4   8   5       23.12       21.56      0.89 o
  -3   8   5        0.04       -0.38      0.41 o
  -2   8   5        0.08        0.40      0.43 o
  -1   8   5        1.20        0.54      0.41 o
   0   8   5      142.43      144.65      2.25 o
   1   8   5       64.36       58.58      1.17 o
   2   8   5       49.20       46.59      1.32 o
   3   8   5       97.95       92.89      1.72 o
   4   8   5      112.64      109.30      2.92 o
   5   8   5        0.19        0.77      1.00 o
   6   8   5        6.12        6.32      1.23 o
   7   8   5        1.90        3.34      1.30 o
  -7   9   5        4.68        4.80      1.34 o
  -6   9   5        3.75        2.95      1.16 o
  -5   9   5        1.36       -0.82      0.91 o
  -4   9   5       42.03       42.81      1.84 o
  -3   9   5       47.81       49.07      1.26 o
  -2   9   5        0.00       -0.22      0.53 o
  -1   9   5       49.38       50.49      1.27 o
   0   9   5       17.74       14.98      0.83 o
   1   9   5       47.89       45.21      1.08 o
   2   9   5        1.46        2.31      0.61 o
   3   9   5        8.73        9.55      1.24 o
   4   9   5        0.15       -0.18      1.04 o
   5   9   5       10.33        8.38      1.29 o
   6   9   5        2.18        2.58      1.15 o
   7   9   5        2.21        5.30      1.98 o
  -7  10   5       12.49       11.62      2.41 o
  -6  10   5        0.05       -0.40      1.05 o
  -5  10   5       10.13        8.67      1.25 o
  -4  10   5       13.96       12.52      1.27 o
  -3  10   5       61.05       63.11      1.57 o
  -2  10   5       81.36       73.87      1.65 o
  -1  10   5      251.78      243.99      2.85 o
   0  10   5       91.79       92.17      1.82 o
   1  10   5       10.80        9.65      0.88 o
   2  10   5        8.42        6.63      0.60 o
   3  10   5       17.70       11.88      1.97 o
   4  10   5       34.68       42.41      2.62 o
   5  10   5       12.85       13.33      1.50 o
   6  10   5        0.51       -1.16      1.16 o
  -7  11   5        0.05        1.57      1.53 o
  -6  11   5        3.49        4.76      1.33 o
  -5  11   5        0.22        0.33      1.05 o
  -4  11   5        3.98        4.00      1.12 o
  -3  11   5        2.17        3.50      1.05 o
  -2  11   5        7.67        8.22      1.09 o
  -1  11   5       26.23       22.24      1.28 o
   0  11   5       30.86       29.32      1.20 o
   1  11   5       58.94       55.18      1.74 o
   2  11   5       41.57       40.47      1.99 o
   3  11   5        3.05        3.02      1.71 o
   4  11   5        3.24        2.16      1.25 o
   5  11   5        6.17        4.74      1.41 o
   6  11   5        2.70        1.89      1.83 o
  -6  12   5        0.75        1.76      1.26 o
  -5  12   5       11.43       13.71      1.31 o
  -4  12   5        0.96        2.82      1.01 o
  -3  12   5       28.66       36.16      3.26 o
  -2  12   5      150.54      166.91      2.80 o
  -1  12   5      134.46      146.48      2.55 o
   0  12   5      151.88      155.26      3.05 o
   1  12   5       11.91       15.10      1.17 o
   2  12   5       12.66       10.17      1.11 o
   3  12   5       37.72       40.27      3.39 o
   4  12   5        2.34        1.54      1.57 o
   5  12   5       10.79       12.60      1.66 o
   6  12   5        0.21        1.46      1.95 o
  -6  13   5        3.26        3.29      1.60 o
  -5  13   5        1.02       -0.52      1.02 o
  -4  13   5        2.62        2.48      1.07 o
  -3  13   5       54.75       58.15      2.12 o
  -2  13   5       61.32       65.62      2.30 o
  -1  13   5        4.18        4.69      0.91 o
   0  13   5       60.86       67.25      1.86 o
   1  13   5       37.06       41.29      2.63 o
   2  13   5       11.01       12.60      1.55 o
   3  13   5       17.79       20.14      1.85 o
   4  13   5       14.29       17.37      2.40 o
   5  13   5        0.10       -1.83      1.83 o
  -5  14   5        0.91        0.55      1.30 o
  -4  14   5        0.49       -0.32      1.05 o
  -3  14   5        0.03        0.11      1.03 o
  -2  14   5       13.65       10.53      1.56 o
  -1  14   5        5.81        6.55      1.00 o
   0  14   5        2.40        2.53      1.00 o
   1  14   5        5.97        6.67      1.22 o
   2  14   5        1.47        0.33      1.42 o
   3  14   5        4.43        4.19      1.51 o
   4  14   5        0.44       -1.70      1.70 o
  -4  15   5        0.94        0.93      1.32 o
  -3  15   5        4.29        7.13      1.29 o
  -2  15   5       25.49       25.81      1.97 o
  -1  15   5        0.82        0.69      1.27 o
   0  15   5        1.93        0.17      0.99 o
   1  15   5        7.67       11.48      1.64 o
   2  15   5        4.60        6.04      1.79 o
   3  15   5        0.87        0.52      1.53 o
   4  15   5        6.96       10.41      2.79 o
  -3  16   5        2.80        3.14      1.24 o
  -2  16   5        1.12        1.14      1.62 o
  -1  16   5        5.85        6.40      2.84 o
   0  16   5        0.06       -1.29      1.29 o
   1  16   5        8.04        6.45      1.88 o
   2  16   5        0.49       -0.14      1.69 o
   3  16   5        1.12       -0.31      2.20 o
  -1  17   5        0.14       -1.63      1.63 o
   0  17   5        2.63        0.31      2.10 o
   1  17   5        0.96       -1.77      1.77 o
  -8   0   6        6.44        3.00      2.90 o
  -7   0   6        0.38       -2.00      2.00 o
  -6   0   6       24.93       25.95      4.97 o
  -5   0   6      111.02      108.05      3.30 o
  -4   0   6       18.54       17.11      0.98 o
  -3   0   6      607.55      687.71     16.23 o
  -2   0   6        0.19        0.11      0.39 o
  -1   0   6     3885.24     3932.21     40.67 o
   0   0   6     5438.49     5437.99     63.64 o
   1   0   6      277.45      287.98      3.82 o
   2   0   6     1245.69     1362.98     15.64 o
   3   0   6      283.46      310.65      3.53 o
   4   0   6       17.69       17.58      0.94 o
   5   0   6        3.28        3.36      0.78 o
   6   0   6       27.10       22.84      1.36 o
   7   0   6        0.40        0.36      0.87 o
   8   0   6        9.19       16.55      3.60 o
  -8   1   6        0.00       -1.04      1.79 o
  -7   1   6        4.27        4.14      1.77 o
  -6   1   6       32.40       32.08      1.48 o
  -5   1   6       15.98       13.32      0.79 o
  -4   1   6        2.68        2.79      0.37 o
  -3   1   6      717.44      690.01      6.08 o
  -2   1   6       40.42       37.91      1.10 o
  -1   1   6      119.72      141.31      1.73 o
   0   1   6       80.07       76.47      1.95 o
   1   1   6       41.07       39.94      0.74 o
   2   1   6       36.05       40.48      0.76 o
   3   1   6      297.81      325.49      2.59 o
   4   1   6        1.91        1.99      0.48 o
   5   1   6        0.35       -0.57      0.59 o
   6   1   6       29.89       34.88      1.18 o
   7   1   6        0.37        1.59      0.62 o
   8   1   6        5.17        6.40      0.94 o
  -8   2   6        1.57        2.29      2.64 o
  -7   2   6        0.10        1.88      1.60 o
  -6   2   6        4.16        4.68      0.84 o
  -5   2   6      100.10       94.66      1.86 o
  -4   2   6        0.40        0.59      0.33 o
  -3   2   6        1.41        1.89      0.37 o
  -2   2   6      536.60      553.57      4.95 o
  -1   2   6        2.04        1.82      0.31 o
   0   2   6        3.22        3.41      0.40 o
   1   2   6      158.99      174.31      1.79 o
   2   2   6      878.39      980.28      7.15 o
   3   2   6        6.64        8.47      0.34 o
   4   2   6       34.04       32.28      0.92 o
   5   2   6       12.65       14.60      0.72 o
   6   2   6        0.03       -0.55      0.55 o
   7   2   6        0.31        0.69      0.66 o
   8   2   6        1.65        3.48      0.89 o
  -8   3   6        0.26       -0.91      1.21 o
  -7   3   6        1.71        0.13      2.51 o
  -6   3   6        0.63       -0.32      2.24 o
  -5   3   6       28.49       26.60      1.15 o
  -4   3   6       15.55       13.42      0.68 o
  -3   3   6      196.09      188.45      2.40 o
  -2   3   6      115.93      122.57      1.48 o
  -1   3   6       21.86       19.62      0.83 o
   0   3   6      656.45      637.87      6.02 o
   1   3   6       86.61       85.09      1.29 o
   2   3   6        6.17       11.45      0.44 o
   3   3   6      181.73      196.90      1.79 o
   4   3   6       71.88       67.37      1.26 o
   5   3   6        1.08       -0.83      0.83 o
   6   3   6        3.45        2.51      0.64 o
   7   3   6        0.15       -0.30      0.68 o
   8   3   6        0.00       -0.97      0.97 o
  -8   4   6        0.29       -1.20      1.20 o
  -7   4   6        4.41        3.53      1.70 o
  -6   4   6        0.02       -0.77      2.06 o
  -5   4   6        0.09       -0.19      0.52 o
  -4   4   6        0.90        0.63      0.34 o
  -3   4   6      509.90      527.35      4.35 o
  -2   4   6      844.48      865.97      7.02 o
  -1   4   6      150.90      154.64      1.88 o
   0   4   6        1.09        0.23      0.46 o
   1   4   6       10.72       15.50      0.60 o
   2   4   6       75.66       82.50      1.14 o
   3   4   6        0.51        0.65      0.31 o
   4   4   6       35.25       33.63      1.00 o
   5   4   6      248.52      224.36      4.18 o
   6   4   6       11.96        9.48      1.22 o
   7   4   6        0.10        0.19      0.92 o
   8   4   6        1.37       -0.01      1.07 o
  -8   5   6        0.12        2.87      1.34 o
  -7   5   6       10.06       13.33      1.81 o
  -6   5   6      135.18      126.46      6.55 o
  -5   5   6        6.91        5.41      0.78 o
  -4   5   6       68.03       66.24      1.31 o
  -3   5   6       66.62       64.73      1.12 o
  -2   5   6      371.27      364.06      3.28 o
  -1   5   6        4.38       -1.62      1.72 o
   0   5   6      755.33      822.87      7.84 o
   1   5   6       63.49       68.82      1.36 o
   2   5   6      221.80      227.49      2.79 o
   3   5   6       25.26       22.99      0.74 o
   4   5   6      370.24      377.97      4.89 o
   5   5   6       21.27       17.85      1.34 o
   6   5   6        0.76        0.08      0.84 o
   7   5   6        7.84        7.28      1.16 o
   8   5   6        7.70       12.87      1.50 o
  -8   6   6        0.82        2.03      1.77 o
  -7   6   6        6.87        6.57      1.59 o
  -6   6   6        1.10        0.29      1.01 o
  -5   6   6        2.46        3.55      1.30 o
  -4   6   6        2.70        1.14      0.48 o
  -3   6   6       10.35       13.81      0.58 o
  -2   6   6       12.80        9.72      0.62 o
  -1   6   6      361.56      335.12      3.67 o
   0   6   6      394.75      425.31      5.06 o
   1   6   6       13.36       18.86      0.78 o
   2   6   6        6.30        4.47      0.45 o
   3   6   6      115.23      110.49      1.90 o
   4   6   6       27.71       27.65      1.55 o
   5   6   6       73.02       66.21      2.24 o
   6   6   6        1.55        1.12      0.95 o
   7   6   6        2.45        2.57      1.22 o
  -8   7   6       13.20       15.52      2.35 o
  -7   7   6       17.32       17.68      1.57 o
  -6   7   6        0.91        0.91      1.05 o
  -5   7   6       25.54       24.34      1.44 o
  -4   7   6        0.09       -0.55      0.55 o
  -3   7   6       11.26       12.48      0.59 o
  -2   7   6      271.62      283.98      3.11 o
  -1   7   6       93.74       97.90      1.49 o
   0   7   6       65.75       67.34      1.45 o
   1   7   6        2.72        2.89      0.63 o
   2   7   6       12.71       11.09      0.70 o
   3   7   6        4.82        3.58      0.61 o
   4   7   6       84.68       85.73      2.81 o
   5   7   6       46.69       48.09      2.07 o
   6   7   6        2.15        2.06      1.04 o
   7   7   6        0.23       -0.22      1.12 o
  -8   8   6        0.55       -0.58      1.93 o
  -7   8   6        4.06        4.36      1.28 o
  -6   8   6       20.31       21.99      1.98 o
  -5   8   6       11.21       10.87      1.25 o
  -4   8   6        1.13        0.27      0.51 o
  -3   8   6        0.11       -0.08      0.57 o
  -2   8   6       36.88       40.23      1.08 o
  -1   8   6        1.80        1.41      0.43 o
   0   8   6       25.63       23.08      1.17 o
   1   8   6        0.27       -0.52      0.52 o
   2   8   6        0.08       -0.25      0.49 o
   3   8   6      109.04      110.06      2.13 o
   4   8   6       13.42       13.56      1.43 o
   5   8   6        3.17        1.65      1.10 o
   6   8   6        0.00       -0.84      1.04 o
   7   8   6        0.62        0.86      1.25 o
  -7   9   6        0.16       -0.09      1.30 o
  -6   9   6        0.00        0.69      1.06 o
  -5   9   6        3.30        4.00      1.09 o
  -4   9   6        0.00       -0.64      0.84 o
  -3   9   6       17.34       18.44      0.95 o
  -2   9   6      243.90      243.90      3.02 o
  -1   9   6      180.57      175.45      2.33 o
   0   9   6      117.08      112.24      2.07 o
   1   9   6       43.50       41.69      1.08 o
   2   9   6       62.03       59.12      1.50 o
   3   9   6      175.33      183.78      3.26 o
   4   9   6      107.19      115.53      3.15 o
   5   9   6        5.39        8.66      1.32 o
   6   9   6        0.34        0.23      1.19 o
   7   9   6        0.53        1.52      1.95 o
  -7  10   6        3.65        3.86      1.56 o
  -6  10   6        0.87        0.24      1.13 o
  -5  10   6       10.40        8.63      1.27 o
  -4  10   6        1.70        0.66      0.97 o
  -3  10   6       29.14       29.77      1.44 o
  -2  10   6       29.10       32.27      1.72 o
  -1  10   6      471.63      460.27      4.79 o
   0  10   6       18.40       15.73      1.13 o
   1  10   6        0.85        0.26      0.68 o
   2  10   6       18.23       18.82      1.05 o
   3  10   6      202.93      211.46      4.37 o
   4  10   6        4.19        6.42      1.39 o
   5  10   6       19.04       23.78      1.78 o
   6  10   6        0.28        1.37      1.33 o
  -6  11   6        0.00       -1.20      1.20 o
  -5  11   6        6.08        6.19      1.27 o
  -4  11   6       25.78       26.50      1.65 o
  -3  11   6       28.42       27.38      2.00 o
  -2  11   6       43.98       46.74      3.11 o
  -1  11   6      111.23      114.20      2.20 o
   0  11   6       14.41       17.47      1.02 o
   1  11   6        4.48        3.77      0.88 o
   2  11   6        1.87        0.33      0.77 o
   3  11   6       90.19       94.29      2.99 o
   4  11   6       21.85       22.77      2.15 o
   5  11   6        2.81        2.89      1.35 o
   6  11   6        1.51        0.58      1.95 o
  -6  12   6        0.44        0.25      1.26 o
  -5  12   6        0.69       -0.18      1.13 o
  -4  12   6        0.22        0.23      1.05 o
  -3  12   6       24.46       26.34      1.79 o
  -2  12   6        0.02        1.01      0.87 o
  -1  12   6        7.05        8.86      0.96 o
   0  12   6       25.63       22.82      1.19 o
   1  12   6        6.82        5.77      0.96 o
   2  12   6        0.89        0.39      1.01 o
   3  12   6        0.02       -1.18      1.18 o
   4  12   6        0.24        0.82      1.31 o
   5  12   6        0.12       -0.57      1.31 o
  -5  13   6        0.66       -0.45      1.06 o
  -4  13   6        0.42        2.01      1.06 o
  -3  13   6        0.48        0.86      1.20 o
  -2  13   6        5.42        1.82      1.15 o
  -1  13   6        1.46        1.29      0.84 o
   0  13   6        0.86        1.35      0.91 o
   1  13   6        0.01       -0.86      0.86 o
   2  13   6        0.08       -1.28      1.34 o
   3  13   6       15.82       18.52      2.44 o
   4  13   6       12.76       11.25      1.81 o
   5  13   6        3.01        0.59      2.04 o
  -5  14   6        3.05        1.62      1.67 o
  -4  14   6        1.30        0.75      1.09 o
  -3  14   6       15.48       15.38      1.40 o
  -2  14   6        0.55        0.82      1.26 o
  -1  14   6        1.78        1.43      0.97 o
   0  14   6        8.69        7.98      1.18 o
   1  14   6        3.21        4.05      1.36 o
   2  14   6        5.62        4.68      1.65 o
   3  14   6        3.32        3.46      1.51 o
   4  14   6        0.17       -1.44      2.05 o
  -4  15   6        0.28        0.01      1.25 o
  -3  15   6        2.50        2.15      1.21 o
  -2  15   6        0.17       -1.46      1.46 o
  -1  15   6        0.04       -1.11      1.26 o
   0  15   6        0.65       -0.64      1.02 o
   1  15   6        1.21        1.31      1.58 o
   2  15   6        2.70        2.01      1.69 o
   3  15   6        0.82       -0.32      1.50 o
  -3  16   6        1.06        1.36      1.36 o
  -2  16   6        0.31       -1.15      1.63 o
  -1  16   6        0.17        1.18      1.65 o
   0  16   6        5.06        3.61      1.89 o
   1  16   6       16.83       20.20      2.44 o
   2  16   6        4.36        6.61      2.03 o
  -8   1   7        0.11       -0.47      1.70 o
  -7   1   7       10.85        9.37      2.08 o
  -6   1   7        4.38        3.27      2.27 o
  -5   1   7       15.17       16.71      0.90 o
  -4   1   7       13.93       21.40      0.92 o
  -3   1   7      278.54      273.17      2.94 o
  -2   1   7      734.34      759.55      8.39 o
  -1   1   7     1220.00     1231.83     17.66 o
   0   1   7       75.63       80.58      1.34 o
   1   1   7        0.02       -0.25      0.25 o
   2   1   7        0.00        0.15      0.32 o
   3   1   7       21.54       21.59      0.75 o
   4   1   7       52.43       50.42      1.16 o
   5   1   7       39.36       32.17      1.31 o
   6   1   7        3.74        4.50      0.71 o
   7   1   7        0.03       -0.66      0.66 o
   8   1   7        0.09       -0.19      1.02 o
  -8   2   7        0.04       -1.52      2.39 o
  -7   2   7        3.25        3.92      1.85 o
  -6   2   7        3.72        1.61      1.45 o
  -5   2   7        0.72        0.54      0.54 o
  -4   2   7      150.21      164.79      2.42 o
  -3   2   7       28.64       31.08      0.93 o
  -2   2   7      638.60      625.82      8.31 o
  -1   2   7      361.86      349.90      3.21 o
   0   2   7     1767.27     1799.98     18.45 o
   1   2   7      338.90      339.29      3.32 o
   2   2   7      315.26      334.35      3.05 o
   3   2   7        4.98        7.26      0.47 o
   4   2   7      142.53      146.71      2.18 o
   5   2   7        1.24       -0.30      0.60 o
   6   2   7       16.89       18.14      0.96 o
   7   2   7        3.45        1.61      0.92 o
   8   2   7        0.14        0.75      0.96 o
  -8   3   7        1.00        4.48      2.71 o
  -7   3   7        7.26        9.54      2.16 o
  -6   3   7        8.73        9.77      1.77 o
  -5   3   7        1.18        0.67      0.55 o
  -4   3   7        0.51       -0.13      0.39 o
  -3   3   7       23.87       22.39      0.73 o
  -2   3   7       78.17       83.45      1.38 o
  -1   3   7       11.32        9.94      1.20 o
   0   3   7       67.41       73.59      1.51 o
   1   3   7        8.36       10.90      0.59 o
   2   3   7      166.45      179.23      2.18 o
   3   3   7      153.26      152.59      1.85 o
   4   3   7        4.57        3.93      0.54 o
   5   3   7       22.63       20.32      0.99 o
   6   3   7        2.06        2.14      0.73 o
   7   3   7        0.00       -0.41      0.74 o
   8   3   7        0.31        1.16      1.12 o
  -8   4   7        0.35        1.79      1.59 o
  -7   4   7        5.51        8.54      3.19 o
  -6   4   7       25.40       24.68      3.06 o
  -5   4   7       33.38       32.17      1.62 o
  -4   4   7       61.66       55.99      1.26 o
  -3   4   7        0.22       -0.15      0.30 o
  -2   4   7       36.72       25.72      1.52 o
  -1   4   7      115.73      107.76      1.97 o
   0   4   7      457.21      485.92      4.47 o
   1   4   7       26.49       20.34      1.17 o
   2   4   7       10.14        7.23      0.49 o
   3   4   7        0.08       -0.38      0.38 o
   4   4   7       58.82       52.61      2.01 o
   5   4   7        6.90        6.28      0.91 o
   6   4   7        9.41        8.88      1.11 o
   7   4   7        3.32        5.91      1.18 o
  -8   5   7        0.02       -0.23      1.42 o
  -7   5   7        3.26        0.30      2.63 o
  -6   5   7       65.58       60.42      4.84 o
  -5   5   7        4.38        4.39      1.90 o
  -4   5   7       94.41       99.07      1.98 o
  -3   5   7        5.14        5.68      0.44 o
  -2   5   7        0.01       -0.38      0.38 o
  -1   5   7       97.08      105.83      1.78 o
   0   5   7       99.25      108.63      3.03 o
   1   5   7       39.56       44.06      1.76 o
   2   5   7      198.14      220.05      3.03 o
   3   5   7        0.74       -0.32      0.32 o
   4   5   7       82.37       80.17      2.33 o
   5   5   7        6.00        4.67      1.05 o
   6   5   7        2.35        0.91      1.12 o
   7   5   7        0.11       -0.03      1.04 o
  -8   6   7        3.22        3.89      1.87 o
  -7   6   7       18.95       22.78      3.93 o
  -6   6   7        1.10        1.11      1.80 o
  -5   6   7        0.86        0.46      1.13 o
  -4   6   7       52.13       53.73      1.44 o
  -3   6   7       50.94       47.83      1.05 o
  -2   6   7       59.29       49.05      1.21 o
  -1   6   7       57.06       57.36      1.53 o
   0   6   7        0.09       -0.37      0.78 o
   1   6   7       68.89       71.45      2.55 o
   2   6   7       15.92       17.27      0.75 o
   3   6   7       22.94       20.60      0.89 o
   4   6   7       48.87       50.52      2.86 o
   5   6   7        3.37        0.90      0.97 o
   6   6   7        0.49        0.47      1.00 o
   7   6   7        1.08        1.09      1.15 o
  -8   7   7        1.95        2.79      1.89 o
  -7   7   7        0.00       -0.02      1.34 o
  -6   7   7       31.12       34.12      1.82 o
  -5   7   7       21.80       19.10      1.36 o
  -4   7   7       44.97       51.22      1.58 o
  -3   7   7       71.51       68.38      1.45 o
  -2   7   7        6.20        5.33      0.62 o
  -1   7   7       66.65       62.94      2.26 o
   0   7   7       26.67       24.71      1.21 o
   1   7   7       90.73       97.18      1.66 o
   2   7   7       13.72       13.43      0.87 o
   3   7   7        0.74        1.03      0.56 o
   4   7   7       62.87       62.75      2.30 o
   5   7   7       40.01       40.61      3.01 o
   6   7   7       14.83       22.00      1.62 o
   7   7   7        0.05       -1.08      1.16 o
  -7   8   7        0.06        0.71      1.21 o
  -6   8   7        3.02        2.52      1.12 o
  -5   8   7        3.84        3.23      1.06 o
  -4   8   7        9.86        5.49      1.26 o
  -3   8   7        0.01        0.38      0.59 o
  -2   8   7       62.50       57.85      1.35 o
  -1   8   7      195.21      194.83      2.87 o
   0   8   7        1.11        0.81      0.57 o
   1   8   7        0.05       -0.61      0.62 o
   2   8   7        4.53        5.77      0.79 o
   3   8   7       19.31       15.08      1.68 o
   4   8   7       12.81       13.51      1.41 o
   5   8   7        0.35       -0.47      1.33 o
   6   8   7        0.27       -0.60      1.09 o
   7   8   7        0.27       -1.62      1.62 o
  -7   9   7       11.48       12.15      1.60 o
  -6   9   7        3.57        4.19      1.22 o
  -5   9   7       19.60       24.91      1.59 o
  -4   9   7        2.39        2.38      0.97 o
  -3   9   7       77.61       80.58      1.93 o
  -2   9   7      103.59      108.23      1.91 o
  -1   9   7      268.60      267.85      3.68 o
   0   9   7       78.10       80.43      1.80 o
   1   9   7        8.22        8.97      0.85 o
   2   9   7       16.85       16.24      0.97 o
   3   9   7       47.86       50.10      2.31 o
   4   9   7       30.10       30.62      1.86 o
   5   9   7       23.13       26.51      1.83 o
   6   9   7        0.47        0.32      1.26 o
  -7  10   7        2.16        3.97      1.63 o
  -6  10   7        3.60        3.85      1.25 o
  -5  10   7        3.86        4.05      1.14 o
  -4  10   7        7.21        6.84      1.18 o
  -3  10   7       52.98       53.62      2.84 o
  -2  10   7      316.25      325.19      4.38 o
  -1  10   7       90.46       97.55      2.21 o
   0  10   7       39.24       43.24      1.45 o
   1  10   7        2.54        1.86      0.75 o
   2  10   7       75.44       77.56      1.99 o
   3  10   7      128.82      140.79      3.58 o
   4  10   7      100.01      114.55      4.07 o
   5  10   7        2.25        1.84      1.46 o
   6  10   7        0.04        1.50      1.88 o
  -6  11   7        0.00       -0.15      1.21 o
  -5  11   7        1.14        0.70      1.10 o
  -4  11   7        1.94        0.80      1.04 o
  -3  11   7        0.75       -0.76      1.24 o
  -2  11   7       24.03       25.73      1.38 o
  -1  11   7        1.39       -0.06      0.86 o
   0  11   7        5.36        4.70      0.80 o
   1  11   7        0.28       -0.47      0.74 o
   2  11   7       13.86       13.02      1.20 o
   3  11   7        8.58       11.20      1.53 o
   4  11   7        0.82        0.87      1.27 o
   5  11   7        0.44       -0.55      1.27 o
   6  11   7        2.10        2.43      2.15 o
  -6  12   7        1.73        2.21      1.53 o
  -5  12   7        0.51       -0.84      1.06 o
  -4  12   7        3.79        3.53      1.19 o
  -3  12   7       12.32       10.06      1.65 o
  -2  12   7        9.83       12.19      1.58 o
  -1  12   7       80.74       78.08      1.97 o
   0  12   7       36.43       44.32      1.88 o
   1  12   7       11.24       13.06      1.15 o
   2  12   7       26.41       22.03      2.03 o
   3  12   7        0.36        1.28      1.31 o
   4  12   7        0.10       -0.31      1.28 o
   5  12   7        3.70        7.00      2.38 o
  -5  13   7        0.10        0.52      1.23 o
  -4  13   7       16.63       17.28      1.46 o
  -3  13   7        0.12        0.51      1.32 o
  -2  13   7        3.08        1.82      1.15 o
  -1  13   7        8.32        7.64      0.99 o
   0  13   7        2.82        2.11      0.95 o
   1  13   7        2.95        1.49      0.96 o
   2  13   7       25.21       25.04      2.20 o
   3  13   7        0.02       -1.32      1.32 o
   4  13   7        1.87        3.61      1.54 o
  -5  14   7        2.51        3.96      1.60 o
  -4  14   7        4.37        2.19      1.17 o
  -3  14   7       21.32       21.93      1.90 o
  -2  14   7        1.33        1.73      1.72 o
  -1  14   7        2.25        1.35      1.04 o
   0  14   7        4.20        5.59      1.10 o
   1  14   7        0.19       -1.01      1.19 o
   2  14   7        0.28       -1.09      1.46 o
   3  14   7        1.39       -0.14      1.67 o
   4  14   7        1.13        3.41      2.40 o
  -4  15   7        0.10       -0.09      1.29 o
  -3  15   7       37.76       52.61      2.64 o
  -2  15   7        3.04        3.92      1.78 o
  -1  15   7        5.59        6.57      1.57 o
   0  15   7        8.26        8.04      1.24 o
   1  15   7        0.14       -0.80      1.79 o
   2  15   7        2.93        4.68      1.85 o
   3  15   7        2.93        3.67      1.89 o
  -2  16   7        0.05       -1.59      1.59 o
  -1  16   7        2.11        3.91      1.84 o
   0  16   7        4.68        5.01      2.31 o
   1  16   7        5.29        4.19      1.94 o
   2  16   7        2.63        4.18      1.95 o
  -8   0   8        0.32       -2.06      2.26 o
  -7   0   8       10.28       10.22      3.06 o
  -6   0   8        5.07        8.87      2.45 o
  -5   0   8       29.79       31.34      1.62 o
  -4   0   8       34.76       30.93      1.29 o
  -3   0   8       40.26       39.75      1.97 o
  -2   0   8      954.71     1030.31     11.68 o
  -1   0   8     1365.44     1316.71     27.13 o
   0   0   8      408.70      426.06      7.18 o
   1   0   8      183.48      191.40      2.91 o
   2   0   8       51.39       55.33      1.71 o
   3   0   8      275.51      286.15      4.74 o
   4   0   8       66.29       59.50      1.99 o
   5   0   8       85.84       77.31      2.41 o
   6   0   8        0.09       -0.47      0.89 o
   7   0   8        1.42       -0.39      1.14 o
  -8   1   8        0.96        0.00      1.82 o
  -7   1   8        4.02        3.83      1.79 o
  -6   1   8        5.44        5.34      1.58 o
  -5   1   8        0.70        1.20      0.83 o
  -4   1   8       54.93       57.55      1.23 o
  -3   1   8      344.19      359.40      3.44 o
  -2   1   8        0.87       -0.70      0.70 o
  -1   1   8      212.02      228.57      3.01 o
   0   1   8      105.09      112.94      1.72 o
   1   1   8        0.05       -0.31      0.31 o
   2   1   8      152.05      143.66      2.04 o
   3   1   8        1.43        0.22      0.49 o
   4   1   8       58.64       53.81      1.27 o
   5   1   8       72.22       64.25      1.58 o
   6   1   8        7.09        5.74      0.78 o
   7   1   8        0.07       -0.42      0.75 o
  -8   2   8        0.66        1.28      1.84 o
  -7   2   8        1.05        3.22      1.84 o
  -6   2   8       23.45       24.62      2.33 o
  -5   2   8       47.70       47.53      3.09 o
  -4   2   8        5.43        4.57      0.53 o
  -3   2   8       95.65       88.78      2.30 o
  -2   2   8     1156.28     1137.39     12.84 o
  -1   2   8        5.19        2.81      0.45 o
   0   2   8        1.61        1.15      0.57 o
   1   2   8      110.09       99.49      1.83 o
   2   2   8        5.67        6.67      0.56 o
   3   2   8      429.47      445.82      4.73 o
   4   2   8       19.02       17.51      0.90 o
   5   2   8        2.70        2.46      0.71 o
   6   2   8        0.43       -0.44      0.68 o
   7   2   8        0.30       -0.23      0.78 o
  -8   3   8        0.01        2.32      2.68 o
  -7   3   8        5.10        6.92      2.29 o
  -6   3   8        3.37        1.22      1.49 o
  -5   3   8       13.14       14.71      1.96 o
  -4   3   8       43.40       48.26      1.22 o
  -3   3   8       62.11       61.31      1.30 o
  -2   3   8      973.08      954.88     10.49 o
  -1   3   8        3.03        3.05      0.44 o
   0   3   8     1107.40     1231.09     14.20 o
   1   3   8        6.00        5.87      0.81 o
   2   3   8      298.44      300.74      3.81 o
   3   3   8        2.36        2.52      0.57 o
   4   3   8        0.02       -0.67      0.67 o
   5   3   8       35.29       31.84      1.51 o
   6   3   8        7.47        6.05      0.89 o
   7   3   8        0.41        0.32      0.95 o
  -8   4   8        0.00        1.97      2.74 o
  -7   4   8        0.56        0.90      2.32 o
  -6   4   8        4.12        3.19      1.57 o
  -5   4   8        0.85       -1.62      2.11 o
  -4   4   8       36.32       40.42      1.20 o
  -3   4   8       15.42       15.64      0.62 o
  -2   4   8      427.49      434.18      5.00 o
  -1   4   8      124.20      138.09      2.12 o
   0   4   8      177.37      173.39      2.71 o
   1   4   8        3.18        0.42      0.69 o
   2   4   8        1.95        1.24      0.49 o
   3   4   8       16.69       21.28      0.84 o
   4   4   8       88.52       92.15      2.44 o
   5   4   8        0.84       -0.41      0.88 o
   6   4   8        0.09        0.36      0.92 o
   7   4   8        3.68        3.30      1.17 o
  -8   5   8        0.06       -0.64      1.76 o
  -7   5   8       32.78       28.63      4.06 o
  -6   5   8        6.93        5.42      2.51 o
  -5   5   8        0.06       -0.26      1.18 o
  -4   5   8       38.62       40.60      1.25 o
  -3   5   8       36.86       36.76      0.95 o
  -2   5   8        0.06       -0.47      0.47 o
  -1   5   8       87.72       98.91      1.76 o
   0   5   8       22.35       22.35      1.33 o
   1   5   8      224.10      232.88      4.42 o
   2   5   8      161.29      171.25      2.38 o
   3   5   8      113.46      122.20      2.13 o
   4   5   8       48.08       47.03      2.00 o
   5   5   8        9.27        8.39      1.18 o
   6   5   8        6.96        6.43      1.18 o
   7   5   8       10.18       18.01      1.64 o
  -8   6   8        4.53        1.78      3.77 o
  -7   6   8        2.48        3.62      1.49 o
  -6   6   8        0.06        0.61      2.29 o
  -5   6   8        4.20        5.03      2.06 o
  -4   6   8        4.90        3.84      0.94 o
  -3   6   8       56.95       56.72      1.35 o
  -2   6   8        2.03        3.46      0.65 o
  -1   6   8       12.95        9.62      1.04 o
   0   6   8       11.29        9.73      1.04 o
   1   6   8       43.12       37.32      1.86 o
   2   6   8      109.94      109.48      2.12 o
   3   6   8       93.24       90.30      1.76 o
   4   6   8        2.43        2.90      1.10 o
   5   6   8        9.75       10.83      1.30 o
   6   6   8        1.69        4.24      1.22 o
   7   6   8        1.58        1.10      1.23 o
  -8   7   8        0.57        1.74      3.68 o
  -7   7   8        0.13       -0.89      1.93 o
  -6   7   8        0.04       -0.15      1.20 o
  -5   7   8        6.88        4.03      1.44 o
  -4   7   8        6.49        6.78      1.39 o
  -3   7   8      342.35      340.07      3.98 o
  -2   7   8       32.44       27.57      1.37 o
  -1   7   8       98.43       93.83      2.36 o
   0   7   8       25.47       25.19      1.31 o
   1   7   8        2.75        0.74      0.83 o
   2   7   8       98.23       93.95      2.51 o
   3   7   8      412.03      422.13      5.47 o
   4   7   8        6.71        4.14      1.15 o
   5   7   8        4.15        5.05      1.20 o
   6   7   8        7.41       10.44      1.43 o
   7   7   8        0.16       -1.10      1.53 o
  -7   8   8        0.32        1.29      1.67 o
  -6   8   8       10.25       12.83      1.42 o
  -5   8   8       38.94       38.92      1.91 o
  -4   8   8       40.74       42.15      2.13 o
  -3   8   8        0.70        1.12      0.77 o
  -2   8   8      169.84      157.44      3.22 o
  -1   8   8        2.06       -0.80      0.80 o
   0   8   8       15.86       11.77      0.88 o
   1   8   8       15.04       15.48      1.48 o
   2   8   8       12.97        9.40      0.96 o
   3   8   8      103.09      111.09      3.10 o
   4   8   8        7.57        7.34      1.31 o
   5   8   8        0.07        0.10      1.17 o
   6   8   8        3.35        5.03      1.39 o
  -7   9   8        0.26       -1.67      1.67 o
  -6   9   8        0.01        1.20      1.12 o
  -5   9   8        0.00       -0.66      0.95 o
  -4   9   8        1.37       -0.38      0.92 o
  -3   9   8       67.86       76.35      2.09 o
  -2   9   8       76.90       71.23      1.93 o
  -1   9   8       54.59       45.13      1.60 o
   0   9   8        0.28       -0.09      0.65 o
   1   9   8        0.06       -0.39      0.72 o
   2   9   8       15.91       14.40      1.17 o
   3   9   8        0.01       -1.15      1.15 o
   4   9   8        1.10        0.42      1.47 o
   5   9   8        0.17       -0.38      1.12 o
   6   9   8        0.03        1.07      1.28 o
  -7  10   8        5.11        2.37      1.61 o
  -6  10   8        0.02       -0.50      1.12 o
  -5  10   8        0.21       -0.21      1.01 o
  -4  10   8       10.31       11.23      1.31 o
  -3  10   8       15.39       13.11      1.62 o
  -2  10   8       35.97       42.15      1.66 o
  -1  10   8        8.01        9.49      1.03 o
   0  10   8        0.26       -0.41      0.68 o
   1  10   8       47.85       46.08      1.64 o
   2  10   8       11.49       11.57      1.18 o
   3  10   8        3.62        2.42      1.32 o
   4  10   8        3.02        4.06      1.50 o
   5  10   8        0.69       -0.34      1.29 o
   6  10   8        1.19        3.59      2.05 o
  -6  11   8        0.14       -0.75      1.17 o
  -5  11   8        5.60        5.88      1.30 o
  -4  11   8        4.63        3.71      1.19 o
  -3  11   8        0.03       -1.29      1.29 o
  -2  11   8       55.47       56.52      1.90 o
  -1  11   8        0.29       -0.58      0.96 o
   0  11   8        6.24        7.60      0.88 o
   1  11   8        1.59        1.29      0.84 o
   2  11   8       14.39       16.75      1.55 o
   3  11   8        2.10        2.14      1.32 o
   4  11   8        0.28        2.65      1.50 o
   5  11   8        0.12        0.01      1.34 o
  -6  12   8        1.13        2.19      1.55 o
  -5  12   8        1.88        1.23      1.23 o
  -4  12   8        0.07        0.26      1.09 o
  -3  12   8        0.16        1.13      1.39 o
  -2  12   8       26.69       27.79      1.84 o
  -1  12   8        4.74        3.46      0.89 o
   0  12   8       72.89       77.66      2.25 o
   1  12   8        0.12       -0.84      0.84 o
   2  12   8        0.40       -0.25      1.45 o
   3  12   8        1.41        1.59      1.92 o
   4  12   8        0.97        0.69      1.45 o
   5  12   8        1.31       -0.15      2.06 o
  -5  13   8        0.58        1.46      1.36 o
  -4  13   8        0.55       -0.93      1.13 o
  -3  13   8        2.64        3.76      1.59 o
  -2  13   8       11.60       11.96      1.53 o
  -1  13   8       13.26       10.69      1.23 o
   0  13   8        4.99        7.08      1.13 o
   1  13   8        4.14        0.03      1.23 o
   2  13   8        0.15        0.45      1.48 o
   3  13   8        0.49       -1.53      1.53 o
   4  13   8       12.10       13.08      3.27 o
  -4  14   8        1.34        2.77      1.17 o
  -3  14   8        0.42        1.05      1.55 o
  -2  14   8        5.16        3.05      1.71 o
  -1  14   8        0.00        0.92      1.26 o
   0  14   8        0.01       -0.99      0.99 o
   1  14   8        3.36        1.24      1.65 o
   2  14   8        2.12        0.33      1.57 o
   3  14   8        1.31        0.79      1.71 o
  -3  15   8        0.29       -0.63      1.62 o
  -2  15   8        1.04        1.79      1.64 o
  -1  15   8        3.33        5.33      2.09 o
   0  15   8        1.78        1.70      1.63 o
   1  15   8        0.99        1.19      1.72 o
   2  15   8        0.00       -0.54      1.72 o
  -2  16   8        3.17        2.07      1.80 o
  -1  16   8        0.86        3.01      1.78 o
   0  16   8        0.40       -0.45      3.13 o
   1  16   8        0.02       -1.13      1.85 o
  -8   1   9        0.21        0.91      2.06 o
  -7   1   9        0.18       -0.34      1.64 o
  -6   1   9        9.04       10.27      1.92 o
  -5   1   9        6.79        7.81      1.54 o
  -4   1   9       29.40       29.24      1.03 o
  -3   1   9        0.29        1.11      0.44 o
  -2   1   9        0.39       -0.63      0.63 o
  -1   1   9      212.26      199.57      2.87 o
   0   1   9        2.89        3.95      0.56 o
   1   1   9        0.31        0.59      0.56 o
   2   1   9       64.13       66.94      1.42 o
   3   1   9       54.75       56.07      1.55 o
   4   1   9       20.80       17.39      0.93 o
   5   1   9        1.42        0.32      0.67 o
   6   1   9        0.18       -0.71      0.71 o
   7   1   9        0.09       -0.10      0.90 o
  -8   2   9        0.56       -1.02      1.70 o
  -7   2   9       34.98       40.69      3.13 o
  -6   2   9       46.42       48.40      3.09 o
  -5   2   9        1.42        2.73      1.31 o
  -4   2   9        8.45       12.51      1.04 o
  -3   2   9        1.94        1.28      0.46 o
  -2   2   9        8.42        7.15      0.62 o
  -1   2   9      784.84      864.51      8.93 o
   0   2   9       60.32       63.00      2.19 o
   1   2   9        0.96       -0.43      0.43 o
   2   2   9        0.48        0.71      0.58 o
   3   2   9      134.35      134.05      2.36 o
   4   2   9        2.01        1.55      0.66 o
   5   2   9       68.52       68.67      1.89 o
   6   2   9        1.49        1.07      0.79 o
   7   2   9        1.67        3.66      1.00 o
  -8   3   9        3.62        1.25      2.37 o
  -7   3   9        1.46        1.51      1.95 o
  -6   3   9        0.85        0.36      1.42 o
  -5   3   9        7.29        6.42      1.61 o
  -4   3   9        0.89        1.00      0.54 o
  -3   3   9       35.67       38.82      1.17 o
  -2   3   9      117.38      115.48      1.97 o
  -1   3   9        1.19        0.33      1.06 o
   0   3   9       11.56       17.26      1.42 o
   1   3   9       47.37       39.43      1.71 o
   2   3   9        4.91        3.06      0.70 o
   3   3   9      102.88      109.35      2.07 o
   4   3   9       45.00       50.08      1.67 o
   5   3   9       37.25       32.91      1.89 o
   6   3   9        0.09       -0.64      0.76 o
   7   3   9        0.23        0.00      1.13 o
  -8   4   9        0.11       -0.94      2.84 o
  -7   4   9        0.91        1.62      1.79 o
  -6   4   9        6.77        7.74      1.80 o
  -5   4   9        0.09       -0.85      1.26 o
  -4   4   9      146.29      145.98      2.56 o
  -3   4   9       37.88       37.90      1.14 o
  -2   4   9       82.19       71.72      1.73 o
  -1   4   9        0.00       -0.27      0.48 o
   0   4   9       20.46       22.82      1.34 o
   1   4   9        0.02       -0.70      0.70 o
   2   4   9      214.03      220.42      3.03 o
   3   4   9      151.07      147.61      2.45 o
   4   4   9        1.30        0.12      1.02 o
   5   4   9        0.24        0.39      0.90 o
   6   4   9        0.14        0.56      0.99 o
   7   4   9        0.08       -1.15      1.15 o
  -8   5   9        0.04       -0.74      2.90 o
  -7   5   9        0.68        2.10      2.51 o
  -6   5   9       12.65       15.35      2.77 o
  -5   5   9        9.09        7.30      1.55 o
  -4   5   9       31.42       34.97      1.83 o
  -3   5   9      199.96      195.78      2.77 o
  -2   5   9        0.07        0.07      0.56 o
  -1   5   9       13.03       10.73      0.87 o
   0   5   9      123.87      113.83      2.06 o
   1   5   9      222.43      216.19      3.33 o
   2   5   9       19.59       18.66      0.87 o
   3   5   9        3.85        5.50      0.96 o
   4   5   9       94.65       95.98      2.68 o
   5   5   9        0.51        1.22      1.03 o
   6   5   9        0.01       -0.36      1.13 o
   7   5   9        0.00        0.09      1.50 o
  -8   6   9        1.56       -0.30      1.80 o
  -7   6   9       13.85       17.89      3.64 o
  -6   6   9        0.00       -1.16      2.10 o
  -5   6   9        3.43        3.45      2.00 o
  -4   6   9       46.48       47.02      2.47 o
  -3   6   9      157.62      149.49      2.60 o
  -2   6   9       15.09       12.90      1.00 o
  -1   6   9       55.39       54.14      2.15 o
   0   6   9        9.61        9.59      1.13 o
   1   6   9        2.07        2.82      0.94 o
   2   6   9       92.91       90.43      1.94 o
   3   6   9       31.26       28.53      2.18 o
   4   6   9        4.23        5.19      1.52 o
   5   6   9        7.54        8.79      1.34 o
   6   6   9        0.00       -0.23      1.14 o
   7   6   9        0.22       -1.10      1.59 o
  -7   7   9        7.76        7.64      1.71 o
  -6   7   9        5.97        6.80      2.81 o
  -5   7   9        3.46        1.19      2.13 o
  -4   7   9        3.96        7.29      2.00 o
  -3   7   9      183.73      185.14      2.73 o
  -2   7   9        3.34        0.69      0.96 o
  -1   7   9      177.85      179.09      4.30 o
   0   7   9       17.67       16.49      1.41 o
   1   7   9       41.99       40.98      2.07 o
   2   7   9        3.09        4.17      1.27 o
   3   7   9      209.19      214.49      4.23 o
   4   7   9        9.74        9.59      1.33 o
   5   7   9        3.12        4.31      1.21 o
   6   7   9        1.62        1.26      1.32 o
  -7   8   9        0.04       -0.53      1.45 o
  -6   8   9        2.75        3.31      1.38 o
  -5   8   9        6.41        4.62      1.90 o
  -4   8   9        0.82       -1.11      1.40 o
  -3   8   9       16.17       16.86      1.29 o
  -2   8   9        8.33        6.52      1.09 o
  -1   8   9       50.00       51.91      2.36 o
   0   8   9       66.79       66.21      2.57 o
   1   8   9        1.88        2.63      0.74 o
   2   8   9        7.92        3.81      1.10 o
   3   8   9       20.14       24.46      1.97 o
   4   8   9        3.39        1.62      1.20 o
   5   8   9        7.31        6.13      1.37 o
   6   8   9        0.17       -1.22      1.22 o
  -7   9   9        1.10        1.42      1.89 o
  -6   9   9        1.23        0.92      1.40 o
  -5   9   9        3.02        0.15      1.04 o
  -4   9   9        0.05       -0.89      0.89 o
  -3   9   9        1.07        0.50      1.02 o
  -2   9   9       25.16       23.16      1.36 o
  -1   9   9       36.33       37.49      1.49 o
   0   9   9       28.03       28.39      1.28 o
   1   9   9        1.28       -0.07      0.91 o
   2   9   9      118.63      130.30      2.82 o
   3   9   9        1.28        0.80      1.37 o
   4   9   9        3.26        2.58      1.30 o
   5   9   9        2.48        2.61      1.34 o
   6   9   9        1.00        0.00      1.85 o
  -6  10   9        1.47        0.42      1.22 o
  -5  10   9        2.19        2.42      1.16 o
  -4  10   9        1.33        0.81      1.04 o
  -3  10   9       38.47       35.83      2.20 o
  -2  10   9        2.66       -0.72      0.88 o
  -1  10   9      136.36      141.16      2.69 o
   0  10   9        1.50        0.03      0.72 o
   1  10   9        1.99        0.69      0.99 o
   2  10   9      128.44      137.05      4.18 o
   3  10   9       32.38       29.04      2.89 o
   4  10   9       13.30       13.66      1.67 o
   5  10   9        1.28        0.91      1.37 o
  -6  11   9        2.90        3.85      1.41 o
  -5  11   9        3.62        2.25      1.19 o
  -4  11   9        1.36        1.73      1.11 o
  -3  11   9        8.09        5.13      1.53 o
  -2  11   9       29.01       30.55      1.49 o
  -1  11   9        1.96        1.25      0.89 o
   0  11   9        0.10       -0.22      1.13 o
   1  11   9        2.68        2.18      0.89 o
   2  11   9       12.06       16.16      1.94 o
   3  11   9        3.47        3.67      1.56 o
   4  11   9        1.43       -0.22      1.37 o
   5  11   9        1.45        3.29      2.24 o
  -5  12   9        1.06        3.88      1.82 o
  -4  12   9        1.36        1.71      1.18 o
  -3  12   9        9.16       11.76      1.72 o
  -2  12   9      116.32      123.24      3.49 o
  -1  12   9       16.30       21.15      1.34 o
   0  12   9        0.00       -0.48      0.87 o
   1  12   9       12.24       13.20      1.61 o
   2  12   9       33.55       33.12      2.48 o
   3  12   9        0.45        1.93      1.57 o
   4  12   9       15.73       16.30      2.22 o
  -5  13   9        1.49        1.78      1.39 o
  -4  13   9        7.74        5.53      1.40 o
  -3  13   9       27.46       32.08      2.86 o
  -2  13   9       29.00       35.91      2.40 o
  -1  13   9        2.46        2.59      1.06 o
   0  13   9        1.30        0.73      0.99 o
   1  13   9       13.85       15.74      1.73 o
   2  13   9        2.43        2.24      1.59 o
   3  13   9        8.79       12.03      3.60 o
   4  13   9        3.24        4.42      2.51 o
  -4  14   9        0.08       -1.01      1.33 o
  -3  14   9        0.91       -1.52      1.52 o
  -2  14   9        2.50        0.80      1.61 o
  -1  14   9        3.19        2.93      1.37 o
   0  14   9        0.96        1.03      1.09 o
   1  14   9        0.00        0.23      1.66 o
   2  14   9        1.31        0.89      2.18 o
   3  14   9        0.99        0.17      2.32 o
  -3  15   9        6.34        9.59      2.07 o
  -2  15   9        0.23        1.60      1.71 o
  -1  15   9        1.76        0.48      1.60 o
   0  15   9        1.47        1.45      1.73 o
   1  15   9       13.80       15.32      2.59 o
   2  15   9        0.31        0.35      1.84 o
  -8   0  10        6.67        6.32      3.39 o
  -7   0  10        5.54        8.42      3.10 o
  -6   0  10       12.18       10.25      2.77 o
  -5   0  10        9.40       12.16      2.48 o
  -4   0  10        6.71        9.36      1.15 o
  -3   0  10        0.01       -0.64      0.65 o
  -2   0  10     1289.65     1328.01     22.05 o
  -1   0  10      733.55      742.64     12.70 o
   0   0  10        1.08       -0.30      0.73 o
   1   0  10      214.37      210.81      5.31 o
   2   0  10        0.15       -0.62      0.73 o
   3   0  10      130.98      131.25      3.95 o
   4   0  10       92.17       96.65      3.40 o
   5   0  10        7.06        3.94      1.34 o
   6   0  10        0.38       -1.70      1.70 o
   7   0  10        6.24       11.87      2.18 o
  -8   1  10        0.04        0.62      2.15 o
  -7   1  10        5.64        6.64      1.98 o
  -6   1  10        1.24        2.18      1.58 o
  -5   1  10       37.19       36.54      2.52 o
  -4   1  10        0.22        0.50      0.57 o
  -3   1  10        6.04        5.92      0.59 o
  -2   1  10       20.04       15.28      0.96 o
  -1   1  10      638.36      655.28      8.10 o
   0   1  10       14.88       19.17      1.91 o
   1   1  10      313.91      312.87      4.90 o
   2   1  10       37.74       34.77      1.32 o
   3   1  10       30.88       32.63      1.38 o
   4   1  10        2.62        1.80      0.91 o
   5   1  10       15.00       12.89      1.15 o
   6   1  10        0.07       -0.80      0.80 o
   7   1  10        0.78        0.31      1.07 o
  -8   2  10        0.06       -1.68      1.85 o
  -7   2  10        0.24        1.44      1.80 o
  -6   2  10       16.25       17.50      2.90 o
  -5   2  10       24.75       28.26      2.28 o
  -4   2  10        2.46        0.58      0.59 o
  -3   2  10       37.50       38.95      1.16 o
  -2   2  10        4.69        2.03      0.89 o
  -1   2  10       97.83       96.74      4.05 o
   0   2  10       19.80       23.12      1.95 o
   1   2  10       12.23        8.32      1.37 o
   2   2  10       10.34       11.44      0.86 o
   3   2  10       31.91       30.62      1.33 o
   4   2  10       10.94       10.20      1.07 o
   5   2  10        0.08       -0.75      0.75 o
   6   2  10        0.73        0.30      0.85 o
   7   2  10        0.76        0.40      1.08 o
  -8   3  10        0.80       -0.79      1.86 o
  -7   3  10        5.93        6.75      2.05 o
  -6   3  10        6.84        6.32      1.84 o
  -5   3  10        0.16       -0.83      1.20 o
  -4   3  10       33.39       36.92      1.55 o
  -3   3  10      104.64      103.00      2.47 o
  -2   3  10       95.99       94.63      1.75 o
  -1   3  10      186.28      181.02      3.05 o
   0   3  10      120.41      117.62      2.94 o
   1   3  10        0.00       -0.71      0.71 o
   2   3  10       34.54       31.39      1.39 o
   3   3  10      342.80      342.72      4.47 o
   4   3  10       18.57       15.02      1.23 o
   5   3  10       10.99       11.51      1.10 o
   6   3  10        3.02        2.81      1.03 o
   7   3  10        0.29        0.07      1.51 o
  -8   4  10        0.46        6.48      3.58 o
  -7   4  10        0.20        0.36      1.80 o
  -6   4  10        3.50        0.10      1.45 o
  -5   4  10       15.50       17.45      1.88 o
  -4   4  10       69.97       70.69      2.44 o
  -3   4  10      323.76      318.89      3.83 o
  -2   4  10        2.63        1.94      0.61 o
  -1   4  10       26.21       25.68      1.11 o
   0   4  10       14.35       15.71      1.62 o
   1   4  10       79.52       80.88      3.01 o
   2   4  10        9.06        8.74      1.33 o
   3   4  10       45.62       48.78      1.58 o
   4   4  10       92.32       95.82      3.06 o
   5   4  10        3.34        3.18      1.10 o
   6   4  10        1.13        1.76      1.27 o
   7   4  10        0.01       -1.83      1.83 o
  -7   5  10        7.66        6.87      3.19 o
  -6   5  10        1.72        0.89      1.57 o
  -5   5  10        0.03       -0.03      1.19 o
  -4   5  10        8.45        8.35      1.45 o
  -3   5  10      192.30      188.68      3.04 o
  -2   5  10      156.60      143.54      2.72 o
  -1   5  10       26.37       27.60      1.22 o
   0   5  10        7.90        9.43      0.66 o
   1   5  10       38.05       38.78      1.94 o
   2   5  10       21.77       25.41      1.16 o
   3   5  10       95.62       95.20      3.17 o
   4   5  10       18.29       17.04      1.46 o
   5   5  10       14.51       17.95      1.56 o
   6   5  10        5.07        5.78      1.35 o
  -7   6  10        5.33        6.42      3.39 o
  -6   6  10        3.72       -2.26      2.26 o
  -5   6  10        1.47        0.11      3.10 o
  -4   6  10       30.88       31.19      2.19 o
  -3   6  10        0.22       -0.78      0.78 o
  -2   6  10       18.92       23.03      1.55 o
  -1   6  10        2.03        3.05      0.98 o
   0   6  10       60.23       66.88      2.46 o
   1   6  10        1.08        1.96      0.97 o
   2   6  10       18.13       24.58      2.09 o
   3   6  10       45.41       43.90      2.45 o
   4   6  10        3.89        1.34      1.06 o
   5   6  10        2.51        4.37      1.24 o
   6   6  10        7.18       12.65      1.61 o
  -7   7  10        0.01       -0.52      1.43 o
  -6   7  10        0.02       -0.94      2.19 o
  -5   7  10       12.00       13.22      2.81 o
  -4   7  10       46.51       47.85      3.87 o
  -3   7  10       14.66       11.13      1.30 o
  -2   7  10       18.82       13.05      1.37 o
  -1   7  10       14.24       13.13      1.79 o
   0   7  10        1.54        0.09      0.92 o
   1   7  10        0.11       -0.03      0.92 o
   2   7  10      194.30      189.44      6.24 o
   3   7  10       39.36       42.59      2.42 o
   4   7  10        0.04       -1.06      1.06 o
   5   7  10        0.01       -0.52      1.57 o
   6   7  10        0.77        0.84      1.61 o
  -7   8  10        0.27       -0.60      1.79 o
  -6   8  10        7.34        7.74      1.56 o
  -5   8  10        0.18        0.55      2.06 o
  -4   8  10        2.84        4.87      2.00 o
  -3   8  10       15.78       13.23      1.61 o
  -2   8  10        0.25       -1.58      1.58 o
  -1   8  10        3.03        5.71      1.22 o
   0   8  10        0.62       -0.32      0.92 o
   1   8  10       21.58       20.32      1.11 o
   2   8  10        3.76        4.30      1.18 o
   3   8  10        0.00       -1.16      1.16 o
   4   8  10        5.45        2.24      1.39 o
   5   8  10        1.88        2.98      1.34 o
   6   8  10        3.91        4.05      2.10 o
  -6   9  10        1.35       -0.43      1.39 o
  -5   9  10        0.30        0.17      1.19 o
  -4   9  10        0.01       -1.02      2.45 o
  -3   9  10        1.39        1.42      2.13 o
  -2   9  10        3.70        2.01      1.06 o
  -1   9  10       75.38       81.27      2.44 o
   0   9  10       42.82       37.77      1.50 o
   1   9  10        8.60       12.32      1.31 o
   2   9  10       21.29       17.87      2.07 o
   3   9  10        0.06        0.30      1.36 o
   4   9  10        6.86        4.98      1.97 o
   5   9  10        0.36       -1.32      1.32 o
  -6  10  10        0.04        1.55      1.48 o
  -5  10  10        0.03       -0.22      1.25 o
  -4  10  10        0.47       -0.02      1.03 o
  -3  10  10       20.79       20.30      2.52 o
  -2  10  10        6.07        5.67      1.03 o
  -1  10  10        1.36        0.15      0.83 o
   0  10  10        7.04       11.18      1.07 o
   1  10  10        0.09       -0.41      0.99 o
   2  10  10       49.14       55.52      3.63 o
   3  10  10        3.61        1.61      1.41 o
   4  10  10        0.29       -1.39      1.39 o
   5  10  10        0.96        0.00      2.04 o
  -6  11  10        0.15       -1.59      1.69 o
  -5  11  10       14.29       15.50      1.64 o
  -4  11  10        0.79        0.71      1.13 o
  -3  11  10        2.11        1.36      1.41 o
  -2  11  10       25.62       22.00      1.74 o
  -1  11  10        0.27       -0.34      0.82 o
   0  11  10        2.26        0.72      1.03 o
   1  11  10        0.31        0.86      1.02 o
   2  11  10       14.12       16.65      2.06 o
   3  11  10        0.95       -1.43      1.43 o
   4  11  10        3.98        4.74      1.77 o
   5  11  10        0.11       -1.12      2.11 o
  -5  12  10        1.67        0.05      1.41 o
  -4  12  10        2.70        1.87      1.43 o
  -3  12  10        9.07        6.83      1.67 o
  -2  12  10        0.80        0.55      1.41 o
  -1  12  10        8.41        7.81      1.25 o
   0  12  10        0.04       -0.11      0.93 o
   1  12  10       49.61       56.66      3.15 o
   2  12  10        9.15        8.95      1.82 o
   3  12  10        0.39        0.90      1.63 o
   4  12  10        2.22        3.14      2.46 o
  -4  13  10        2.37        4.08      1.39 o
  -3  13  10        1.72        1.85      1.56 o
  -2  13  10        3.53        3.99      2.09 o
  -1  13  10        0.31       -1.20      1.20 o
   0  13  10        0.00        0.20      1.02 o
   1  13  10        5.85        4.64      1.73 o
   2  13  10        0.58       -1.21      1.59 o
   3  13  10        2.33        3.15      1.80 o
  -3  14  10        1.09       -1.45      1.96 o
  -2  14  10        2.97        1.71      1.66 o
  -1  14  10        3.72        2.21      1.44 o
   0  14  10        0.60       -0.66      1.34 o
   1  14  10        3.19        1.63      1.76 o
   2  14  10        0.09        0.67      1.80 o
  -2  15  10        1.34       -1.60      2.26 o
  -1  15  10        0.91        1.23      1.64 o
   0  15  10        0.08       -1.71      3.16 o
   1  15  10        1.89        3.57      2.04 o
  -8   1  11        0.06        1.29      2.11 o
  -7   1  11        1.65        3.06      4.34 o
  -6   1  11        7.17        6.71      1.85 o
  -5   1  11        0.57       -0.79      1.27 o
  -4   1  11      125.61      137.53      2.95 o
  -3   1  11        2.61        2.20      0.87 o
  -2   1  11       10.98       11.86      1.18 o
  -1   1  11       41.59       50.86      2.07 o
   0   1  11        3.13        2.38      0.82 o
   1   1  11        0.01       -0.18      0.60 o
   2   1  11       40.39       38.94      1.69 o
   3   1  11        5.44        5.75      1.01 o
   4   1  11       36.84       29.23      1.54 o
   5   1  11        7.32        6.30      1.08 o
   6   1  11        2.24        1.24      1.03 o
   7   1  11        0.50        0.98      1.95 o
  -8   2  11        1.38        3.22      3.45 o
  -7   2  11        2.52        3.34      1.89 o
  -6   2  11        1.64        0.55      1.72 o
  -5   2  11        1.62        1.74      1.39 o
  -4   2  11       46.33       47.24      1.96 o
  -3   2  11      169.07      174.10      3.00 o
  -2   2  11      120.09      118.91      2.50 o
  -1   2  11        1.69        3.96      0.97 o
   0   2  11       17.27       18.36      2.02 o
   1   2  11        0.57       -0.68      0.68 o
   2   2  11       91.66       93.56      2.14 o
   3   2  11       52.08       50.47      1.74 o
   4   2  11       63.75       70.35      2.26 o
   5   2  11        3.96        2.58      0.98 o
   6   2  11        0.17       -0.65      0.93 o
  -8   3  11        0.63        3.39      2.31 o
  -7   3  11        1.91        3.91      2.02 o
  -6   3  11        0.00        0.73      2.55 o
  -5   3  11        0.02        0.75      1.29 o
  -4   3  11      102.51      112.95      3.24 o
  -3   3  11       93.47       85.14      1.93 o
  -2   3  11       24.09       22.19      1.20 o
  -1   3  11       16.67       15.90      1.00 o
   0   3  11       29.95       28.19      1.95 o
   1   3  11       41.98       45.17      1.73 o
   2   3  11      290.53      291.71      4.58 o
   3   3  11       73.45       73.24      2.83 o
   4   3  11       17.57       14.29      1.31 o
   5   3  11        1.21        0.30      1.00 o
   6   3  11        1.94        0.55      1.30 o
  -7   4  11        2.20        2.89      2.04 o
  -6   4  11        5.45        5.29      1.75 o
  -5   4  11        3.16        0.23      1.47 o
  -4   4  11       53.73       48.10      2.62 o
  -3   4  11      169.03      158.11      2.78 o
  -2   4  11        4.08        1.37      0.87 o
  -1   4  11       35.80       31.94      1.33 o
   0   4  11        2.37        2.97      0.92 o
   1   4  11       94.70       98.86      2.94 o
   2   4  11      167.88      169.00      5.14 o
   3   4  11        3.88        0.93      1.23 o
   4   4  11        1.53        0.64      1.13 o
   5   4  11        0.74        1.00      1.16 o
   6   4  11        1.76        1.61      1.83 o
  -7   5  11       13.39       27.73      4.39 o
  -6   5  11        0.46       -0.07      1.56 o
  -5   5  11        0.16        0.14      1.32 o
  -4   5  11       11.50       11.70      4.29 o
  -3   5  11       32.98       34.68      1.57 o
  -2   5  11        4.36        5.33      0.86 o
  -1   5  11       76.57       85.82      2.02 o
   0   5  11        0.02       -0.27      0.50 o
   1   5  11        8.04       10.15      1.23 o
   2   5  11       10.05        6.77      2.05 o
   3   5  11       96.24       89.02      3.47 o
   4   5  11        3.68        4.21      1.30 o
   5   5  11        2.68        3.36      1.28 o
   6   5  11        0.43        0.13      1.24 o
  -7   6  11        0.03        3.51      3.26 o
  -6   6  11        0.00       -1.48      2.19 o
  -5   6  11        1.06        1.00      1.42 o
  -4   6  11       31.14       33.59      2.23 o
  -3   6  11       24.89       25.78      1.34 o
  -2   6  11       49.25       51.54      1.71 o
  -1   6  11       64.67       63.30      1.69 o
   0   6  11       17.06       15.58      1.43 o
   1   6  11        4.42        5.52      1.20 o
   2   6  11       43.78       45.41      3.41 o
   3   6  11        1.65       -0.12      1.15 o
   4   6  11       10.79       12.00      1.60 o
   5   6  11        1.60        0.13      1.25 o
   6   6  11        0.00       -1.60      1.60 o
  -7   7  11        2.93        1.61      2.93 o
  -6   7  11        0.08        2.42      2.48 o
  -5   7  11       17.93       16.15      2.87 o
  -4   7  11        4.02        3.22      2.00 o
  -3   7  11        9.02        7.01      1.43 o
  -2   7  11       24.25       25.88      1.77 o
  -1   7  11       34.92       36.04      2.02 o
   0   7  11        0.00        0.13      0.98 o
   1   7  11       15.93       16.49      1.56 o
   2   7  11       20.86       22.13      1.89 o
   3   7  11       12.21       13.01      1.65 o
   4   7  11       10.16       10.90      1.67 o
   5   7  11       14.46       17.60      1.88 o
   6   7  11        1.29       -1.73      1.73 o
  -7   8  11        0.88        1.03      2.32 o
  -6   8  11        2.49        0.68      2.45 o
  -5   8  11        0.31        1.35      2.10 o
  -4   8  11       28.02       21.67      2.87 o
  -2   8  11       33.56       28.65      1.89 o
  -1   8  11        1.58       -1.09      1.09 o
   0   8  11        5.74        3.32      1.21 o
   1   8  11       24.91       22.89      1.83 o
   2   8  11       16.64       16.94      1.82 o
   3   8  11        6.06        5.58      1.53 o
   4   8  11        1.96        0.05      1.35 o
   5   8  11        5.13        4.29      1.94 o
  -6   9  11        6.43        6.07      1.67 o
  -5   9  11        4.29        5.18      1.96 o
  -4   9  11        2.05        2.42      2.10 o
  -2   9  11       10.96       10.21      1.50 o
  -1   9  11       11.60       12.19      1.63 o
   0   9  11        3.23        2.55      0.96 o
   1   9  11        4.91        4.38      1.14 o
   2   9  11        9.88       11.41      1.77 o
   3   9  11        7.14        7.25      1.65 o
   4   9  11        0.88        1.94      1.50 o
   5   9  11        0.00       -1.12      1.93 o
  -6  10  11        2.32        3.13      1.63 o
  -5  10  11        0.92       -0.78      1.34 o
  -4  10  11        2.20        0.73      1.24 o
  -3  10  11        9.59        9.83      2.02 o
  -2  10  11       64.50       63.53      2.39 o
  -1  10  11        0.19       -0.43      0.90 o
   0  10  11        4.43        2.98      1.19 o
   1  10  11       57.04       55.27      2.72 o
   2  10  11        6.79        6.23      1.62 o
   3  10  11        3.85        2.90      1.53 o
   4  10  11        0.07        0.50      1.51 o
   5  10  11        0.09       -2.14      2.26 o
  -5  11  11        0.59       -1.35      1.41 o
  -4  11  11        0.20       -0.11      1.35 o
  -3  11  11        2.30        1.35      2.53 o
  -2  11  11        2.75       -1.68      1.68 o
  -1  11  11        4.24        2.09      1.20 o
   0  11  11       16.03       15.81      1.64 o
   1  11  11        1.13        0.17      1.89 o
   2  11  11        3.42        4.16      1.60 o
   3  11  11        0.66       -0.34      1.54 o
   4  11  11        2.03       -0.67      2.11 o
  -5  12  11        1.05       -0.32      1.47 o
  -4  12  11        0.32       -0.29      1.19 o
  -3  12  11       10.42        9.49      1.82 o
  -2  12  11        7.23        8.51      2.21 o
  -1  12  11       15.30       17.68      1.74 o
   0  12  11       16.82       20.19      1.84 o
   1  12  11       14.51       18.11      2.20 o
   2  12  11        0.00        1.10      1.61 o
   3  12  11        2.18        0.45      1.63 o
  -4  13  11        0.04       -1.29      1.29 o
  -3  13  11        5.44        6.01      2.28 o
  -2  13  11        3.25        2.40      2.07 o
  -1  13  11        4.37        1.76      1.58 o
   0  13  11        0.16       -0.10      1.56 o
   1  13  11       10.05       11.99      2.13 o
   2  13  11        0.41       -0.68      1.67 o
   3  13  11        1.85        3.25      2.51 o
  -3  14  11        0.37        1.48      2.08 o
  -2  14  11        1.44        1.41      2.15 o
  -1  14  11        3.17        3.66      1.76 o
   0  14  11        0.19       -2.05      2.05 o
   1  14  11        0.01       -0.69      1.74 o
   2  14  11        0.02       -2.64      2.64 o
  -7   0  12        0.00        4.64      2.87 o
  -6   0  12        8.76       10.58      3.00 o
  -5   0  12       28.98       24.83      3.19 o
  -4   0  12       76.03       88.18      5.00 o
  -3   0  12      191.70      193.15      5.09 o
  -2   0  12      248.11      250.39      5.81 o
  -1   0  12      214.18      220.41      8.19 o
   0   0  12        5.56        4.52      1.12 o
   1   0  12       12.69       12.60      1.56 o
   2   0  12     1063.55     1105.07     18.64 o
   3   0  12      236.22      252.71      6.29 o
   4   0  12       34.51       40.82      2.66 o
   5   0  12        2.65        2.42      1.45 o
   6   0  12        0.41        1.11      1.53 o
  -7   1  12        1.10       -1.22      2.27 o
  -6   1  12        0.34        1.21      1.54 o
  -5   1  12        4.84        9.52      1.73 o
  -4   1  12       33.37       37.80      2.58 o
  -3   1  12        7.40        8.29      2.40 o
  -2   1  12        9.15        7.33      1.19 o
  -1   1  12       14.22       14.03      1.36 o
   0   1  12        0.01       -0.75      0.75 o
   1   1  12        7.28        9.31      1.00 o
   2   1  12       21.66       19.96      1.63 o
   3   1  12        0.04       -0.93      0.93 o
   4   1  12        0.36       -0.82      0.82 o
   5   1  12        0.33       -0.87      0.87 o
   6   1  12        0.16       -0.33      1.07 o
  -7   2  12        6.98        7.46      3.79 o
  -6   2  12        5.25        4.06      1.81 o
  -5   2  12        9.61       11.01      1.82 o
  -4   2  12        4.52        7.93      1.63 o
  -3   2  12      159.16      161.96      3.32 o
  -2   2  12       10.16        7.81      1.14 o
  -1   2  12       23.16       22.61      1.57 o
   0   2  12       43.23       41.82      3.02 o
   1   2  12       71.79       68.75      3.54 o
   2   2  12       67.80       59.56      2.84 o
   3   2  12       18.96       15.51      1.33 o
   4   2  12        6.67        6.31      1.10 o
   5   2  12        3.11        2.52      1.21 o
   6   2  12        0.13       -0.70      1.10 o
  -7   3  12        1.22        2.00      2.03 o
  -6   3  12        6.02        5.48      1.97 o
  -5   3  12        0.11       -0.71      1.35 o
  -4   3  12       56.52       59.80      2.98 o
  -3   3  12       63.29       56.74      2.09 o
  -2   3  12      117.36      104.98      2.44 o
  -1   3  12       80.50       86.10      2.16 o
   0   3  12       36.43       35.15      1.90 o
   1   3  12        1.15       -0.79      0.93 o
   2   3  12      161.92      162.26      6.73 o
   3   3  12        9.34        9.43      1.72 o
   4   3  12        0.10       -0.74      1.11 o
   5   3  12        1.78        1.37      1.22 o
   6   3  12        1.66        3.57      1.90 o
  -7   4  12        0.30       -0.12      1.94 o
  -6   4  12        0.02        0.86      1.62 o
  -5   4  12        0.06        0.65      1.42 o
  -4   4  12        1.80        3.42      4.08 o
  -3   4  12        0.00       -0.83      0.83 o
  -2   4  12       15.61       16.68      1.14 o
  -1   4  12       76.76       75.33      2.01 o
   0   4  12       17.68       13.24      1.32 o
   1   4  12        2.91        0.38      1.74 o
   2   4  12      130.82      127.34      3.67 o
   3   4  12        7.88        8.48      1.42 o
   4   4  12        0.01        0.17      1.17 o
   5   4  12        3.05        2.27      1.29 o
   6   4  12        0.78        1.20      1.88 o
  -7   5  12       12.41       20.90      2.76 o
  -6   5  12        0.94        0.69      1.54 o
  -5   5  12        0.07       -0.67      1.27 o
  -4   5  12        2.07        3.24      1.79 o
  -3   5  12       12.10       10.27      1.06 o
  -2   5  12        4.32        2.58      0.81 o
  -1   5  12       64.97       66.12      1.85 o
   0   5  12        3.37        1.31      0.59 o
   1   5  12       12.95       10.76      1.33 o
   2   5  12       20.61       12.55      1.76 o
   3   5  12        8.96        8.93      1.48 o
   4   5  12       63.02       71.82      3.03 o
   5   5  12        1.11       -0.34      1.23 o
   6   5  12        6.94       10.62      2.35 o
  -7   6  12        0.76        2.39      3.10 o
  -6   6  12        2.62       -0.78      1.56 o
  -5   6  12        0.23       -0.44      1.36 o
  -4   6  12        0.08        0.44      1.50 o
  -3   6  12        9.87        8.44      1.42 o
  -2   6  12        2.94        2.11      0.78 o
  -1   6  12        1.11        1.29      0.67 o
   0   6  12       36.42       29.69      1.83 o
   1   6  12        0.29       -0.94      0.94 o
   2   6  12        0.11       -1.15      1.15 o
   3   6  12        2.94        1.01      1.30 o
   4   6  12       10.95       12.36      1.72 o
   5   6  12        0.30       -0.07      1.37 o
  -6   7  12        2.02        0.81      2.58 o
  -5   7  12        3.28        2.93      2.32 o
  -4   7  12        0.01       -1.61      1.61 o
  -2   7  12       11.35        9.41      1.39 o
  -1   7  12        4.93        1.21      1.17 o
   0   7  12       20.36       18.92      2.17 o
   1   7  12       26.90       28.22      1.98 o
   2   7  12       16.42       19.13      1.86 o
   3   7  12        0.06        0.83      1.26 o
   4   7  12        0.57        0.93      1.36 o
   5   7  12        4.98        6.17      1.64 o
  -6   8  12        0.74        2.61      2.74 o
  -5   8  12        0.00       -0.06      1.84 o
  -4   8  12        0.22       -0.55      1.84 o
  -2   8  12        2.58        2.90      1.23 o
  -1   8  12        4.59        4.27      1.33 o
   0   8  12        4.53        2.01      1.27 o
   1   8  12        0.21       -0.82      1.16 o
   2   8  12        9.00        8.89      1.63 o
   3   8  12        0.34       -0.13      1.31 o
   4   8  12        0.06       -0.58      1.38 o
   5   8  12        2.04        2.77      2.14 o
  -6   9  12        0.75        1.47      1.56 o
  -5   9  12        0.48       -0.97      2.16 o
  -4   9  12        1.94        2.48      2.03 o
  -2   9  12        0.37       -1.38      1.38 o
  -1   9  12        0.22       -0.35      1.21 o
   0   9  12        8.19        7.36      1.51 o
   1   9  12       20.81       20.44      2.01 o
   2   9  12        6.17        4.09      1.56 o
   3   9  12        2.85        4.88      1.57 o
   4   9  12        0.02       -1.95      1.95 o
   5   9  12        1.43        1.24      2.24 o
  -5  10  12        1.78       -0.85      1.41 o
  -4  10  12        1.35        0.93      1.34 o
  -3  10  12        0.69        0.48      2.16 o
  -2  10  12       24.92       28.24      3.32 o
  -1  10  12        2.97        4.93      1.48 o
   0  10  12        5.53        4.17      1.29 o
   1  10  12        0.00        0.76      1.44 o
   2  10  12        1.46        0.61      1.82 o
   3  10  12        0.87        0.16      1.46 o
   4  10  12        0.28       -2.01      2.04 o
  -5  11  12        0.06       -1.45      1.45 o
  -4  11  12        5.18        4.87      1.54 o
  -3  11  12       12.07       11.85      2.31 o
  -2  11  12        0.77       -0.84      1.61 o
  -1  11  12        0.00       -1.09      1.15 o
   0  11  12        0.63        0.68      1.25 o
   1  11  12        3.41        2.32      1.61 o
   2  11  12       12.76       14.40      2.05 o
   3  11  12        2.21        0.63      1.66 o
   4  11  12        1.00        0.97      3.10 o
  -4  12  12        1.26        0.42      1.54 o
  -3  12  12        0.41       -1.60      2.47 o
  -2  12  12        0.05       -2.39      2.55 o
  -1  12  12        6.88        9.31      2.31 o
   0  12  12        9.07        8.07      1.61 o
   1  12  12        0.94        0.67      1.66 o
   2  12  12        0.13       -0.51      1.59 o
   3  12  12        1.20       -2.12      2.12 o
  -3  13  12        2.26        4.55      3.03 o
  -2  13  12        2.99        8.67      3.35 o
  -1  13  12        3.55        1.77      2.87 o
   0  13  12        0.68       -0.83      1.60 o
   1  13  12        0.89        2.20      1.79 o
   2  13  12        0.56       -0.70      1.75 o
  -1  14  12        1.88        4.93      2.22 o
   0  14  12        0.07       -2.77      2.77 o
  -7   1  13        0.44       -0.91      1.88 o
  -6   1  13        1.90        1.47      3.13 o
  -5   1  13       26.49       24.28      2.44 o
  -4   1  13       54.93       69.25      4.98 o
  -3   1  13       32.81       33.91      1.69 o
  -2   1  13      105.97      103.60      4.91 o
  -1   1  13        7.43        8.99      1.27 o
   0   1  13        1.48        1.26      0.95 o
   1   1  13       75.21       70.71      2.30 o
   2   1  13       57.98       61.15      2.56 o
   3   1  13        0.48        0.98      1.06 o
   4   1  13        1.45        1.35      1.04 o
   5   1  13        1.25        0.84      1.03 o
   6   1  13        0.00       -0.19      1.83 o
  -7   2  13        1.10       -1.48      1.82 o
  -6   2  13        0.43        1.97      1.76 o
  -5   2  13        3.51        3.03      1.58 o
  -4   2  13        0.72        4.97      2.24 o
  -3   2  13       49.06       52.85      2.02 o
  -2   2  13        0.04        0.11      0.95 o
  -1   2  13       20.44       21.83      1.60 o
   0   2  13       23.23       19.04      1.50 o
   1   2  13        9.25        7.62      1.72 o
   2   2  13        6.23        3.00      1.15 o
   3   2  13        0.11       -0.18      0.91 o
   4   2  13        0.00       -0.89      0.89 o
   5   2  13        0.25       -0.56      1.00 o
   6   2  13        0.21       -1.80      1.80 o
  -7   3  13        0.16        1.13      2.06 o
  -6   3  13        0.37       -1.69      1.69 o
  -5   3  13       21.57       19.60      2.18 o
  -4   3  13       84.31       90.95      3.69 o
  -3   3  13       42.26       42.51      1.89 o
  -2   3  13        5.40        5.29      0.90 o
  -1   3  13        3.36        2.43      0.83 o
   0   3  13        6.78        5.21      1.18 o
   1   3  13       57.54       58.15      2.58 o
   2   3  13       72.28       79.21      3.04 o
   3   3  13        1.28        1.28      1.23 o
   4   3  13       23.16       20.56      1.89 o
   5   3  13        1.19        0.14      1.25 o
   6   3  13        0.08       -1.81      1.81 o
  -7   4  13        3.89        2.86      2.76 o
  -6   4  13        0.01        1.35      1.66 o
  -5   4  13        1.86        1.48      1.45 o
  -4   4  13       10.60        8.09      1.61 o
  -3   4  13       20.62       18.14      2.59 o
  -2   4  13       13.22       14.96      1.14 o
  -1   4  13        5.76        4.36      0.87 o
   0   4  13        0.49        0.25      0.99 o
   1   4  13        4.41        4.56      1.28 o
   2   4  13        0.86       -1.20      1.20 o
   3   4  13        0.55       -0.95      1.20 o
   4   4  13        0.00       -1.26      1.26 o
   5   4  13        0.32       -1.28      1.28 o
  -7   5  13        1.50        2.65      2.60 o
  -6   5  13        0.62       -0.51      1.64 o
  -5   5  13        0.10        1.38      1.45 o
  -4   5  13       64.99       59.00      2.98 o
  -3   5  13        0.41        4.29      1.61 o
  -2   5  13       14.44       16.82      1.19 o
  -1   5  13        8.16        6.05      1.30 o
   0   5  13        0.26        0.44      0.62 o
   1   5  13        0.01       -0.94      0.94 o
   2   5  13       37.07       37.39      2.61 o
   3   5  13       41.81       49.03      2.66 o
   4   5  13        2.33        1.91      1.36 o
   5   5  13        0.00       -1.28      1.28 o
  -6   6  13        1.05       -1.82      1.82 o
  -5   6  13        0.03       -1.52      1.52 o
  -4   6  13       19.46       23.00      2.09 o
  -3   6  13       12.74       14.51      2.10 o
  -2   6  13        3.16        2.31      0.84 o
  -1   6  13        5.68        5.43      1.30 o
   0   6  13        1.12        0.25      1.09 o
   1   6  13        0.70       -1.04      1.04 o
   2   6  13        4.43        2.41      1.42 o
   3   6  13        3.79        3.78      1.46 o
   4   6  13        0.35       -0.02      1.29 o
   5   6  13        0.75        2.35      1.96 o
  -6   7  13        0.49       -1.87      2.61 o
  -5   7  13        1.74       -1.87      1.87 o
  -4   7  13       16.89       19.86      2.02 o
  -2   7  13        1.73        1.77      1.26 o
  -1   7  13        3.48        3.63      1.26 o
   0   7  13        0.37       -1.10      1.10 o
   1   7  13        3.19        3.84      1.42 o
   2   7  13       24.38       23.77      2.11 o
   3   7  13       10.43       10.66      1.73 o
   4   7  13        4.39        7.12      1.74 o
   5   7  13        2.80        4.72      2.24 o
  -6   8  13        0.07        0.68      2.74 o
  -5   8  13        2.02       -1.19      1.97 o
  -4   8  13        0.01        1.90      1.97 o
  -2   8  13       22.02       24.74      2.29 o
  -1   8  13       48.50       48.74      2.55 o
   0   8  13        6.13        5.13      1.81 o
   1   8  13       15.25       12.00      1.74 o
   2   8  13       11.30       10.00      1.75 o
   3   8  13        5.51        5.84      1.60 o
   4   8  13        6.95        7.97      1.78 o
  -5   9  13        1.04        1.84      2.45 o
  -4   9  13        1.82        0.77      1.97 o
  -1   9  13        7.84        7.74      2.42 o
   0   9  13       14.58       14.82      1.84 o
   1   9  13        8.69        9.30      1.77 o
   2   9  13        0.80        1.37      1.42 o
   3   9  13        0.00       -0.90      1.37 o
   4   9  13        3.28        1.68      2.16 o
  -5  10  13        5.41        4.25      1.62 o
  -4  10  13        1.28        0.23      1.55 o
  -1  10  13        0.80       -0.27      1.28 o
   0  10  13        3.69        1.83      1.28 o
   1  10  13       10.15       10.70      1.92 o
   2  10  13        0.56       -1.25      1.41 o
   3  10  13        4.68        4.86      2.03 o
  -4  11  13        4.66        2.37      1.56 o
  -3  11  13        0.02       -1.74      1.74 o
  -2  11  13        2.35       -0.26      2.68 o
  -1  11  13        0.66       -1.64      1.64 o
   0  11  13        4.86        4.16      1.46 o
   1  11  13       22.75       25.13      2.42 o
   2  11  13        7.67        6.68      1.86 o
   3  11  13        1.81        2.21      2.36 o
  -3  12  13        6.19        3.13      3.06 o
  -2  12  13       10.66       11.35      3.55 o
  -1  12  13        4.47        4.72      2.26 o
   0  12  13        0.77       -0.85      1.60 o
   1  12  13       13.62       15.26      2.25 o
   2  12  13        0.14       -1.58      1.58 o
  -2  13  13        1.01        4.35      3.16 o
  -1  13  13        0.42        5.64      3.16 o
   0  13  13        0.06       -3.16      3.16 o
   1  13  13        2.44        2.28      1.81 o
  -7   0  14        0.49        1.48      2.97 o
  -6   0  14        0.01        1.93      2.58 o
  -5   0  14       63.98       61.71      5.09 o
  -4   0  14      190.93      208.00      8.06 o
  -3   0  14       75.66       63.39      4.19 o
  -2   0  14       32.51       27.57      2.11 o
  -1   0  14        2.69        3.39      2.19 o
   0   0  14       49.54       54.77      2.94 o
   1   0  14      338.88      346.74      9.17 o
   2   0  14       30.48       32.42      3.30 o
   3   0  14       46.21       56.81      3.34 o
   4   0  14        2.76        2.98      1.53 o
   5   0  14        0.82        2.52      1.73 o
  -7   1  14        0.19       -1.14      1.87 o
  -6   1  14        2.35        0.18      3.01 o
  -5   1  14        0.34        5.83      1.88 o
  -4   1  14        0.22        5.28      2.05 o
  -3   1  14       25.82       28.32      2.15 o
  -2   1  14       17.36       14.18      1.49 o
  -1   1  14        0.18        1.08      1.41 o
   0   1  14       27.13       24.24      1.75 o
   1   1  14        3.16        1.99      1.14 o
   2   1  14       29.91       28.90      1.79 o
   3   1  14       10.33       10.61      1.32 o
   4   1  14        1.02       -0.84      0.93 o
   5   1  14        0.58       -0.61      1.08 o
  -7   2  14        1.70        1.47      2.11 o
  -6   2  14        1.59        2.40      1.80 o
  -5   2  14        2.46        4.33      2.58 o
  -4   2  14        0.81        4.56      1.69 o
  -3   2  14       18.83       17.04      3.35 o
  -2   2  14       23.63       24.48      1.68 o
  -1   2  14        1.73        3.32      1.12 o
   0   2  14        0.96       -0.58      1.02 o
   1   2  14        4.11        3.95      1.61 o
   2   2  14       38.57       47.21      4.22 o
   3   2  14       13.25        9.82      1.33 o
   4   2  14        0.01       -0.99      0.99 o
   5   2  14        0.37        0.34      1.14 o
  -7   3  14        1.14       -0.48      1.99 o
  -6   3  14        0.11       -1.42      1.65 o
  -5   3  14        2.17        5.35      1.77 o
  -4   3  14        4.99        9.63      1.68 o
  -3   3  14        4.91        4.12      1.45 o
  -2   3  14        1.40        0.89      0.85 o
  -1   3  14       38.72       37.22      2.58 o
   0   3  14        0.79        0.83      1.47 o
   1   3  14        0.01       -1.13      1.13 o
   2   3  14       84.07       87.12      3.28 o
   3   3  14        3.60        3.66      1.43 o
   4   3  14        0.14       -1.20      1.20 o
   5   3  14        2.59        1.74      1.82 o
  -6   4  14        1.07        1.38      1.71 o
  -5   4  14        3.09        5.33      1.76 o
  -4   4  14        2.25        4.03      1.55 o
  -3   4  14        1.66        1.38      2.77 o
  -2   4  14        1.16        0.11      1.12 o
  -1   4  14        0.12       -0.72      0.72 o
   0   4  14       13.16       14.64      1.57 o
   1   4  14       24.24       22.11      1.86 o
   2   4  14        8.89        3.17      1.49 o
   3   4  14       17.82       18.56      1.92 o
   4   4  14        4.01        0.56      1.33 o
   5   4  14        0.37        0.59      1.91 o
  -6   5  14        0.07       -0.71      1.77 o
  -5   5  14        5.31        5.12      1.79 o
  -4   5  14       16.32       19.26      2.01 o
  -3   5  14        0.29        1.19      1.58 o
  -2   5  14       48.21       54.56      2.06 o
  -1   5  14        3.08        2.38      0.86 o
   0   5  14        7.35        9.28      1.43 o
   1   5  14       21.88       18.21      1.83 o
   2   5  14       20.04       22.93      2.52 o
   3   5  14       23.65       24.64      2.12 o
   4   5  14        0.00       -0.43      1.40 o
   5   5  14        7.39        5.42      2.27 o
  -6   6  14        1.96       -1.52      1.92 o
  -5   6  14        0.68       -0.94      1.54 o
  -4   6  14        1.99        2.41      1.49 o
  -2   6  14       17.75       15.53      1.96 o
  -1   6  14        6.20        4.97      1.34 o
   0   6  14        7.07        5.45      1.39 o
   1   6  14        1.96        1.22      1.32 o
   2   6  14        2.20        0.92      1.42 o
   3   6  14        0.20        1.58      1.42 o
   4   6  14        0.90        0.35      1.48 o
   5   6  14        4.98       12.61      3.97 o
  -6   7  14        0.54       -2.29      2.29 o
  -5   7  14        1.04        0.16      2.29 o
  -4   7  14        1.04        1.19      2.26 o
  -2   7  14        9.22        9.06      1.86 o
  -1   7  14        2.90        0.01      1.14 o
   0   7  14        4.05        3.28      1.40 o
   1   7  14        3.78        3.46      1.49 o
   2   7  14        6.31        4.69      1.77 o
   3   7  14       11.20       14.03      1.93 o
   4   7  14        0.00       -2.30      3.79 o
  -5   8  14        0.12       -1.52      2.29 o
  -4   8  14        0.10       -0.26      2.00 o
  -1   8  14        0.75        0.85      1.30 o
   0   8  14        2.54        1.76      1.37 o
   1   8  14        0.27       -1.05      1.35 o
   2   8  14        0.28        0.80      1.48 o
   3   8  14       13.67       16.87      2.15 o
   4   8  14        5.89        5.24      2.36 o
  -5   9  14        0.01       -1.19      2.48 o
  -4   9  14        0.10        0.90      2.10 o
  -1   9  14        0.00       -1.33      1.33 o
   0   9  14        3.78        3.94      1.53 o
   1   9  14        4.26        3.07      2.59 o
   2   9  14        0.29       -1.27      1.27 o
   3   9  14        0.29       -1.11      1.57 o
  -4  10  14        0.00       -0.39      2.26 o
  -1  10  14        0.02        1.71      2.81 o
   0  10  14        0.44       -0.66      1.48 o
   1  10  14        8.14        6.25      1.83 o
   2  10  14        1.10        0.35      1.55 o
   3  10  14        0.72        3.91      2.43 o
  -3  11  14        1.51        0.42      2.87 o
  -2  11  14        0.05        1.87      2.87 o
  -1  11  14        0.97       -1.85      1.85 o
   0  11  14        2.63        3.04      1.67 o
   1  11  14       11.75       12.30      3.11 o
   2  11  14        0.41       -0.91      1.69 o
  -2  12  14        1.31       -0.90      2.90 o
  -1  12  14        1.96        2.29      3.00 o
   0  12  14       11.76       12.10      3.00 o
   1  12  14        5.80        2.87      1.91 o
  -6   1  15        0.10       -2.55      3.51 o
  -5   1  15        0.02        4.38      3.51 o
  -4   1  15       13.07       16.51      2.01 o
  -3   1  15        1.80       -1.27      1.27 o
  -2   1  15        2.15       -0.19      1.11 o
  -1   1  15        2.16        0.53      1.46 o
   0   1  15        0.28        0.59      1.13 o
   1   1  15       52.74       54.75      2.83 o
   2   1  15       77.94       92.12      3.90 o
   3   1  15        7.22        6.33      1.27 o
   4   1  15        0.14       -1.04      1.04 o
   5   1  15        0.01       -1.52      2.05 o
  -6   2  15        0.02       -1.17      1.72 o
  -5   2  15        5.52        7.63      4.27 o
  -4   2  15       39.87       43.18      5.11 o
  -3   2  15        0.79       -0.96      1.34 o
  -2   2  15        1.87       -0.57      1.04 o
  -1   2  15        0.97        1.00      1.12 o
   0   2  15        2.33        2.84      2.00 o
   1   2  15       54.66       53.75      2.82 o
   2   2  15        0.74       -0.45      1.46 o
   3   2  15        0.25        0.11      1.34 o
   4   2  15        0.35       -0.87      1.30 o
   5   2  15        0.61        0.64      1.97 o
  -6   3  15        3.69        1.20      2.84 o
  -5   3  15        4.50        4.32      2.74 o
  -4   3  15        1.23        1.99      1.66 o
  -3   3  15        2.69        1.57      1.42 o
  -2   3  15        1.06       -0.44      1.04 o
  -1   3  15        3.96        2.21      0.89 o
   0   3  15        8.35        8.44      1.47 o
   1   3  15       14.96       18.11      1.86 o
   2   3  15        5.45        3.26      1.51 o
   3   3  15        9.18       13.51      2.63 o
   4   3  15        0.13       -0.21      1.38 o
   5   3  15        0.53       -2.10      2.42 o
  -6   4  15        1.03        0.22      1.77 o
  -5   4  15        1.79        2.63      2.39 o
  -4   4  15       25.08       21.48      2.17 o
  -3   4  15        2.19        3.65      1.43 o
  -2   4  15        4.94        2.11      1.32 o
  -1   4  15        0.13       -0.76      0.76 o
   0   4  15        9.76       11.21      1.57 o
   1   4  15       17.27       22.74      2.02 o
   2   4  15        5.56        6.73      2.14 o
   3   4  15        0.40        0.01      1.33 o
   4   4  15        2.42        2.31      1.54 o
  -6   5  15        1.76        0.57      3.71 o
  -5   5  15        0.25       -0.82      1.51 o
  -4   5  15        6.04        7.19      1.75 o
  -2   5  15        0.77        1.09      1.96 o
  -1   5  15       10.06        7.39      1.43 o
   0   5  15       23.15       23.46      1.99 o
   1   5  15        8.74        6.45      1.58 o
   2   5  15       19.93       22.47      4.10 o
   3   5  15        2.00        1.18      1.93 o
   4   5  15        1.30        0.76      2.24 o
  -5   6  15        3.77        0.23      2.55 o
  -4   6  15        2.77        2.61      2.26 o
  -2   6  15        1.28       -1.26      2.26 o
  -1   6  15        9.81        7.70      1.52 o
   0   6  15       13.56       14.13      1.99 o
   1   6  15        5.31        3.44      1.49 o
   2   6  15        4.91        4.94      1.60 o
   3   6  15        0.08       -0.93      1.46 o
   4   6  15        0.73       -0.76      2.05 o
  -5   7  15        0.09       -2.19      2.51 o
  -4   7  15        0.03        0.87      2.16 o
  -1   7  15        0.00       -0.89      1.18 o
   0   7  15       11.57        9.91      1.74 o
   1   7  15        0.17       -0.72      1.36 o
   2   7  15       13.62       14.04      2.46 o
   3   7  15        8.01       13.23      2.05 o
   4   7  15        2.83        1.18      2.26 o
  -5   8  15        1.87       -1.48      2.39 o
  -4   8  15        2.09        0.32      2.32 o
  -1   8  15        0.14        0.02      1.89 o
   0   8  15        0.01       -1.28      1.28 o
   1   8  15        2.80        4.28      1.71 o
   2   8  15        6.30        5.15      1.79 o
   3   8  15        1.04        0.70      1.69 o
  -4   9  15        1.79        0.23      2.19 o
  -1   9  15        2.19       -0.35      2.71 o
   0   9  15        0.00       -0.07      1.48 o
   1   9  15        0.89       -1.28      2.83 o
   2   9  15        2.24        1.72      1.75 o
   3   9  15        3.14       -0.50      3.14 o
   0  10  15        0.39        0.32      1.59 o
   1  10  15        3.13        0.54      1.67 o
   2  10  15        1.27        3.07      1.85 o
  -2  11  15        0.05        0.61      2.90 o
  -1  11  15        0.33       -2.48      2.48 o
   0  11  15        1.51        2.37      2.48 o
   1  11  15        0.57       -0.17      1.82 o
  -6   0  16        0.57       -1.84      2.42 o
  -5   0  16        9.49        3.74      2.55 o
  -4   0  16        0.00       -0.13      2.13 o
  -3   0  16       14.57       14.70      2.64 o
  -2   0  16       72.37       79.21      5.32 o
  -1   0  16        0.23       -0.90      2.22 o
   0   0  16       36.84       36.08      4.29 o
   1   0  16       13.38       12.88      3.68 o
   2   0  16        2.54        2.41      1.80 o
   3   0  16        0.01       -1.27      1.53 o
   4   0  16        4.03       10.09      3.35 o
  -6   1  16        0.99        3.62      2.07 o
  -5   1  16        0.00        3.06      1.83 o
  -4   1  16        1.30        2.85      1.64 o
  -3   1  16        0.00       -1.35      1.35 o
  -2   1  16       13.47       15.33      1.74 o
  -1   1  16        0.11        0.96      1.63 o
   0   1  16        0.22        0.31      1.26 o
   1   1  16        0.84        1.20      1.44 o
   2   1  16        0.08        0.02      1.40 o
   3   1  16        0.04       -0.75      1.11 o
   4   1  16        1.02        1.18      1.96 o
  -6   2  16        0.12       -0.32      1.87 o
  -5   2  16        0.14        1.68      1.82 o
  -4   2  16       22.57       24.60      2.61 o
  -3   2  16        1.68       -1.38      1.38 o
  -2   2  16        0.37        0.16      1.17 o
  -1   2  16        0.14       -0.41      0.89 o
   0   2  16        0.28       -0.71      1.16 o
   1   2  16       41.48       41.79      2.61 o
   2   2  16       25.47       29.74      3.18 o
   3   2  16        0.32       -1.50      1.50 o
   4   2  16        0.49        1.40      2.02 o
  -6   3  16        0.45       -1.62      1.84 o
  -5   3  16       15.66       16.24      2.24 o
  -4   3  16        0.26        4.81      1.77 o
  -3   3  16        6.52        6.30      2.56 o
  -2   3  16        7.25        4.99      1.53 o
  -1   3  16        8.34        9.16      1.15 o
   0   3  16        0.89       -1.18      1.18 o
   1   3  16       52.51       58.62      3.60 o
   2   3  16        1.00        0.77      1.42 o
   3   3  16        1.02       -1.22      1.42 o
   4   3  16        1.38        0.55      1.96 o
  -5   4  16        8.59        9.61      2.56 o
  -4   4  16        1.40       -1.44      1.44 o
  -3   4  16        7.16        7.20      1.63 o
  -1   4  16        0.43       -0.72      1.17 o
   0   4  16       12.32       12.79      1.77 o
   1   4  16        9.15        9.32      1.78 o
   2   4  16        0.35        0.42      1.39 o
   3   4  16        7.63        7.78      1.81 o
   4   4  16        1.22        1.79      2.09 o
  -5   5  16        0.27       -1.19      2.26 o
  -4   5  16       15.75       18.25      3.06 o
  -3   5  16        1.03       -1.48      2.00 o
  -1   5  16        3.61        1.91      1.43 o
   0   5  16        1.20        2.02      1.45 o
   1   5  16        1.32        1.83      1.45 o
   2   5  16        3.83        3.50      1.60 o
   3   5  16       18.86       21.53      2.25 o
  -5   6  16        1.14        2.81      2.93 o
  -4   6  16        0.15       -0.90      2.42 o
  -1   6  16        0.33       -0.72      2.37 o
   0   6  16        7.52        6.24      1.63 o
   1   6  16        2.73        0.31      1.53 o
   2   6  16        0.81       -0.74      1.52 o
   3   6  16        0.34       -0.48      1.62 o
  -4   7  16        6.72        5.71      2.87 o
  -1   7  16        1.88        0.57      1.42 o
   0   7  16        2.71        4.61      1.61 o
   1   7  16        0.00        0.32      1.55 o
   2   7  16        8.07        7.24      1.95 o
   3   7  16        0.57        1.11      2.16 o
  -4   8  16        0.01        0.03      2.48 o
  -1   8  16        1.59        4.00      3.10 o
   0   8  16        0.18       -0.13      1.45 o
   1   8  16        2.26        2.08      1.65 o
   2   8  16        4.12        6.69      1.94 o
   0   9  16        4.19        6.51      1.83 o
   1   9  16        3.36       -0.26      1.72 o
   2   9  16        0.00       -1.64      1.64 o
   0  10  16        0.00       -2.09      2.09 o
   1  10  16        6.99        4.85      2.01 o
  -5   1  17        0.67        2.26      1.87 o
  -4   1  17        3.35        6.08      3.30 o
  -3   1  17        2.27        2.97      1.53 o
  -2   1  17        0.06        0.16      1.45 o
  -1   1  17        0.17        0.75      1.82 o
   0   1  17        0.83       -0.24      1.80 o
   1   1  17        0.55       -1.94      2.17 o
   2   1  17        0.78        2.75      1.55 o
   3   1  17        2.20        2.25      1.74 o
  -5   2  17        1.51       -0.66      1.76 o
  -4   2  17        0.22       -0.68      1.70 o
  -3   2  17        2.54        2.18      2.16 o
  -2   2  17        0.13        0.32      1.74 o
  -1   2  17       22.51       21.38      2.11 o
   0   2  17        4.59        2.09      1.43 o
   1   2  17        4.87        2.77      1.61 o
   2   2  17        3.26        3.32      1.60 o
   3   2  17        0.43       -1.46      1.46 o
  -5   3  17        1.92        2.77      1.87 o
  -4   3  17        0.10        1.86      1.72 o
  -3   3  17        0.00       -0.71      1.89 o
  -1   3  17        4.81        6.42      1.56 o
   0   3  17        5.19        3.49      1.49 o
   1   3  17        1.27        0.40      1.47 o
   2   3  17        0.06       -1.42      1.42 o
   3   3  17        0.47       -1.49      1.49 o
  -5   4  17        4.01        6.13      3.06 o
  -4   4  17        2.30       -1.03      2.42 o
  -3   4  17        0.83       -1.97      2.10 o
  -1   4  17        0.03       -1.16      1.23 o
   0   4  17        0.32        0.39      1.62 o
   1   4  17        4.86        5.66      1.69 o
   2   4  17        2.55        2.92      2.37 o
   3   4  17        0.11       -2.03      2.03 o
  -5   5  17        7.02        5.74      3.22 o
  -4   5  17        2.87        6.09      2.84 o
  -3   5  17        1.44       -2.03      2.32 o
  -1   5  17        0.93       -0.63      1.38 o
   0   5  17        0.22        0.68      1.81 o
   1   5  17       19.22       24.86      2.36 o
   2   5  17        0.04       -0.98      1.55 o
   3   5  17        2.13        3.69      2.33 o
  -4   6  17        0.03        1.48      2.71 o
  -1   6  17        0.84        1.48      2.81 o
   0   6  17        6.18        3.02      1.63 o
   1   6  17       14.66       15.26      2.17 o
   2   6  17        3.80        5.11      1.85 o
  -4   7  17        0.16       -1.13      2.71 o
   0   7  17        1.16        0.32      1.59 o
   1   7  17        8.92        5.05      1.89 o
   2   7  17        7.51       10.06      2.16 o
   0   8  17        0.02        0.91      1.64 o
   1   8  17        5.17        4.33      1.89 o
   0   9  17        1.00        0.63      2.41 o
  -4   0  18        4.91       -0.68      2.39 o
  -3   0  18       13.27       11.45      2.84 o
  -2   0  18        0.04       -1.84      1.84 o
  -1   0  18       19.56       25.15      4.16 o
   0   0  18        4.68        3.48      3.10 o
   1   0  18        9.78        9.16      3.77 o
   2   0  18        4.02       -1.32      3.16 o
   3   0  18        0.86        2.58      3.32 o
  -4   1  18        2.19        5.03      1.85 o
  -3   1  18        0.79        0.36      1.51 o
  -2   1  18        0.49       -0.89      1.74 o
  -1   1  18        0.41        2.34      2.09 o
   0   1  18        0.33       -0.61      1.95 o
   1   1  18        0.47        0.19      1.63 o
   2   1  18        2.15        2.18      1.75 o
  -4   2  18        1.28        0.86      1.74 o
  -3   2  18        5.90        6.35      2.61 o
  -1   2  18        1.78        1.48      1.98 o
   0   2  18        2.38        3.04      1.60 o
   1   2  18        0.58        0.14      1.54 o
   2   2  18        0.91        1.12      1.72 o
  -4   3  18        2.58        4.80      2.81 o
  -3   3  18        0.01       -2.16      2.16 o
  -1   3  18        0.50        1.32      1.94 o
   0   3  18        4.72        4.71      1.67 o
   1   3  18        0.12       -0.44      1.55 o
   2   3  18        5.44        5.11      1.88 o
  -4   4  18        2.00        2.32      2.51 o
  -3   4  18        0.09       -0.94      2.06 o
  -1   4  18        0.00        3.93      3.00 o
   0   4  18        1.94        1.54      1.56 o
   1   4  18        0.10       -1.51      1.51 o
   2   4  18        9.98        7.56      2.02 o
  -4   5  18        1.38        0.13      2.45 o
  -3   5  18        2.73        2.74      2.64 o
   0   5  18        0.16       -1.28      1.45 o
   1   5  18        6.37        3.64      2.13 o
   2   5  18       11.25       15.43      3.32 o
  -3   6  18        0.35       -0.58      2.39 o
   0   6  18        0.58       -0.20      1.65 o
   1   6  18        4.56        2.46      1.84 o
   0   7  18        1.85       -0.39      1.68 o
  -3   1  19        2.67        3.26      2.45 o
  -2   1  19        0.62       -0.45      2.00 o
   0   1  19        0.90        1.11      2.27 o
   1   1  19       11.71       16.08      2.96 o
  -3   2  19        0.62       -0.74      2.26 o
  -2   2  19        5.01        2.42      2.42 o
   0   2  19        2.43        4.67      2.71 o
   1   2  19        0.03        1.26      1.91 o
  -3   3  19        0.53       -2.22      2.22 o
   0   3  19        0.80        1.51      1.67 o
   1   3  19        0.74       -0.92      1.69 o
  -3   4  19        0.94       -1.71      2.45 o
   0   4  19        0.03       -0.78      1.63 o
   0   5  19        1.69        0.77      2.39 o
 
